# Supplementary material for: Deciphering the function of Com_YlbF domain-containing proteins in Staphylococcus aureus
Source: J Bacteriol. 2025 Aug 18;207(9):e00061-25. doi: 10.1128/jb.00061-25 (PMC12445100; doi:10.1128/jb.00061-25)
Supplement: Table S3 — Transcriptomic analysis of mutant strain. [file jb.00061-25-s0004.xls]

## Sheet: Transcriptomic results
Table_S3. Transcriptomic analysis of the deletion of the qrp yheA, ymcA, and ylbF genes in NCTC8325-4 of Staphylococcus_aureus.
								NCTC82325-4	MUTANT
test_id	gene_id		gene	locus	sample_1	sample_2	status	value_1	value_2	log2(fold_change)	test_stat	p_value	q_value	significant
gene1567	gene1567		SAOUHSC_01687	NC_007795.1:1597625-1597754	mut_A	wt_R	OK	0	27.1583	inf	-nan	0.02395	0.0414616	yes
gene2393	gene2393		SAOUHSC_02533	NC_007795.1:2335480-2335651	mut_A	wt_R	OK	0	3.30855	inf	-nan	0.00215	0.00455164	yes
gene2566	gene2566		SAOUHSC_02721	NC_007795.1:2502609-2502717	mut_A	wt_R	OK	0	134.407	inf	-nan	0.00465	0.00923245	yes
gene1325	gene1325		SAOUHSC_01421	NC_007795.1:1362553-1362685	mut_A	wt_R	NOTEST	0	6.19544	inf	0	1	1	no
gene1386	gene1386		SAOUHSC_A01436	NC_007795.1:1450025-1450308	mut_A	wt_R	NOTEST	0	0.644138	inf	0	1	1	no
gene1830	gene1830		SAOUHSC_01963	NC_007795.1:1868807-1869945	mut_A	wt_R	NOTEST	0	40.9123	inf	0	1	1	no
gene2021	gene2021		SAOUHSC_02136	NC_007795.1:2009609-2009717	mut_A	wt_R	NOTEST	0	44.8022	inf	0	1	1	no
gene2184	gene2184		SAOUHSC_02313	NC_007795.1:2144197-2144308	mut_A	wt_R	NOTEST	0	38.87	inf	0	1	1	no
gene2467	gene2467		SAOUHSC_02616	NC_007795.1:2405928-2408222	mut_A	wt_R	NOTEST	0	0.731182	inf	0	1	1	no	x
gene265	gene265		SAOUHSC_00289	NC_007795.1:302335-303416	mut_A	wt_R	OK	0	6.8481	inf	-nan	0.1874	0.255545	no
gene2719	gene2719		SAOUHSC_02890	NC_007795.1:2663174-2663397	mut_A	wt_R	NOTEST	0	3.55559	inf	0	1	1	no
gene99	gene99		SAOUHSC_00108	NC_007795.1:113506-113710	mut_A	wt_R	NOTEST	0	1.10824	inf	0	1	1	no
gene1005	gene1005	ylbF	SAOUHSC_01070	NC_007795.1:1036529-1036964	mut_A	wt_R	OK	179.999	0	-inf	-nan	5e-05	0.00013743	yes
gene1187	gene1187	ymcA	SAOUHSC_01270	NC_007795.1:1225494-1225860	mut_A	wt_R	OK	312.801	0	-inf	-nan	5e-05	0.00013743	yes
gene1842	gene1842	yheA	SAOUHSC_01977	NC_007795.1:1882163-1882508	mut_A	wt_R	OK	2647.05	0	-inf	-nan	5e-05	0.00013743	yes
gene1041	gene1041		SAOUHSC_01109	NC_007795.1:1070175-1070343	mut_A	wt_R	NOTEST	0.828101	0	-inf	0	1	1	no
gene1611	gene1611		SAOUHSC_01736	NC_007795.1:1638073-1638975	mut_A	wt_R	NOTEST	4.63657	0	-inf	0	1	1	no
gene1643	gene1643		SAOUHSC_01770	NC_007795.1:1670598-1670700	mut_A	wt_R	NOTEST	353.099	0	-inf	0	1	1	no
gene1697	gene1697		SAOUHSC_01826	NC_007795.1:1731823-1731964	mut_A	wt_R	NOTEST	6.87102	0	-inf	0	1	1	no
gene1789	gene1789		SAOUHSC_01925	NC_007795.1:1831288-1831465	mut_A	wt_R	NOTEST	0.954171	0	-inf	0	1	1	no
gene1800	gene1800		SAOUHSC_01937	NC_007795.1:1844133-1844909	mut_A	wt_R	OK	537.977	0	-inf	-nan	0.1362	0.193784	no
gene2145	gene2145		SAOUHSC_02275	NC_007795.1:2106806-2106935	mut_A	wt_R	NOTEST	4.63657	0	-inf	0	1	1	no
gene2275	gene2275		SAOUHSC_02411	NC_007795.1:2238621-2238868	mut_A	wt_R	NOTEST	106.46	0	-inf	0	1	1	no
gene2324	gene2324		SAOUHSC_02459	NC_007795.1:2282789-2282915	mut_A	wt_R	OK	14.025	0	-inf	-nan	0.12315	0.178415	no
gene2483	gene2483		SAOUHSC_02634	NC_007795.1:2421660-2421789	mut_A	wt_R	NOTEST	6.77222	0	-inf	0	1	1	no
gene2688	gene2688		SAOUHSC_02856	NC_007795.1:2628705-2628810	mut_A	wt_R	NOTEST	73.449	0	-inf	0	1	1	no
gene342	gene342		SAOUHSC_00368	NC_007795.1:374637-374739	mut_A	wt_R	OK	642.733	0	-inf	-nan	0.12085	0.175186	no
gene367	gene367		SAOUHSC_00396	NC_007795.1:399185-399287	mut_A	wt_R	NOTEST	238.388	0	-inf	0	1	1	no
gene780	gene780		SAOUHSC_00837	NC_007795.1:810459-810573	mut_A	wt_R	NOTEST	33.4923	0	-inf	0	1	1	no
gene944	gene944		SAOUHSC_01003	NC_007795.1:976867-976990	mut_A	wt_R	NOTEST	11.5637	0	-inf	0	1	1	no
gene961	gene961		SAOUHSC_01023	NC_007795.1:993973-994093	mut_A	wt_R	NOTEST	9.19452	0	-inf	0	1	1	no
gene63	gene63		SAOUHSC_00069	NC_007795.1:73428-74979	mut_A	wt_R	OK	195.696	3255.41	4.05615	16.7546	5e-05	0.00013743	yes
gene2287	gene2287		SAOUHSC_02416	NC_007795.1:2244538-2244724	mut_A	wt_R	OK	22.9439	276.812	3.59272	6.52882	5e-05	0.00013743	yes
gene86	gene86		SAOUHSC_00093	NC_007795.1:99487-100087	mut_A	wt_R	OK	306.813	2403.5	2.96971	12.1867	5e-05	0.00013743	yes
gene2655	gene2655		SAOUHSC_02820	NC_007795.1:2598081-2598777	mut_A	wt_R	OK	9.08806	68.5361	2.91482	9.4386	5e-05	0.00013743	yes
gene2124	gene2124		SAOUHSC_02251	NC_007795.1:2085258-2086058	mut_A	wt_R	OK	2.69035	17.4824	2.70003	2.28488	0.12015	0.174583	no
gene2366	gene2366		SAOUHSC_02504	NC_007795.1:2313309-2313943	mut_A	wt_R	OK	2524.7	15010.1	2.57175	3.83527	5e-05	0.00013743	yes
gene2361	gene2361		rpsN	NC_007795.1:2311495-2311681	mut_A	wt_R	OK	3011.51	17334.9	2.52512	10.1783	5e-05	0.00013743	yes
gene2367	gene2367		rplP	NC_007795.1:2313309-2313943	mut_A	wt_R	OK	2669.08	15160.8	2.50593	9.50721	5e-05	0.00013743	yes
gene2363	gene2363		rplX	NC_007795.1:2312269-2312587	mut_A	wt_R	OK	2247.57	12742.8	2.50325	10.1494	5e-05	0.00013743	yes
gene2370	gene2370		rpsS	NC_007795.1:2315004-2315283	mut_A	wt_R	OK	3184.59	17830.4	2.48516	10.0955	5e-05	0.00013743	yes
gene2364	gene2364		rplN	NC_007795.1:2312622-2312991	mut_A	wt_R	OK	2489.06	13900.6	2.48147	10.0891	5e-05	0.00013743	yes
gene2358	gene2358		rplR	NC_007795.1:2310114-2310474	mut_A	wt_R	OK	2285.03	12610.9	2.46438	9.93336	5e-05	0.00013743	yes
gene2368	gene2368		rpsC	NC_007795.1:2313945-2314599	mut_A	wt_R	OK	2664.57	14331.3	2.4272	9.92546	5e-05	0.00013743	yes
gene2844	gene2844		SAOUHSC_03024	NC_007795.1:2797472-2798429	mut_A	wt_R	OK	72.3003	388.027	2.42408	9.88015	5e-05	0.00013743	yes	5.37847	2.42719
gene2362	gene2362		rplE	NC_007795.1:2311703-2312243	mut_A	wt_R	OK	2268.16	12013.3	2.40504	9.86175	5e-05	0.00013743	yes
gene2347	gene2347		rplQ	NC_007795.1:2304223-2304592	mut_A	wt_R	OK	1738.25	9143.82	2.39516	9.83897	5e-05	0.00013743	yes
gene438	gene438		SAOUHSC_00473	NC_007795.1:472096-472842	mut_A	wt_R	OK	156.151	819.652	2.39207	0.200208	0.2543	0.329599	no
gene2426	gene2426		SAOUHSC_02571	NC_007795.1:2361997-2362801	mut_A	wt_R	OK	49.9851	261.399	2.38668	9.51847	5e-05	0.00013743	yes
gene2365	gene2365		rpsQ	NC_007795.1:2313022-2313286	mut_A	wt_R	OK	3024.07	15764.5	2.38211	9.73466	5e-05	0.00013743	yes
gene2369	gene2369		rplV	NC_007795.1:2314622-2314976	mut_A	wt_R	OK	2578.81	13376.4	2.37491	9.69514	5e-05	0.00013743	yes
gene2348	gene2348		SAOUHSC_02485	NC_007795.1:2304608-2305553	mut_A	wt_R	OK	1721.24	8808.25	2.35541	9.65368	5e-05	0.00013743	yes
gene2360	gene2360		rpsH	NC_007795.1:2311065-2311464	mut_A	wt_R	OK	2606.91	13078.9	2.32682	9.54029	5e-05	0.00013743	yes
gene470	gene470		SAOUHSC_00499	NC_007795.1:500137-501025	mut_A	wt_R	OK	211.35	1043.11	2.30318	9.48112	5e-05	0.00013743	yes
gene2349	gene2349		SAOUHSC_02486	NC_007795.1:2305627-2306017	mut_A	wt_R	OK	1964.09	9670.1	2.29967	9.41993	5e-05	0.00013743	yes
gene2359	gene2359		rplF	NC_007795.1:2310504-2311041	mut_A	wt_R	OK	2408.19	11832.7	2.29675	9.41515	5e-05	0.00013743	yes
gene2350	gene2350		rpsM	NC_007795.1:2306040-2306406	mut_A	wt_R	OK	3194.53	15609.6	2.28876	9.39936	5e-05	0.00013743	yes
gene2656	gene2656		SAOUHSC_02821	NC_007795.1:2598778-2599549	mut_A	wt_R	OK	8.61057	41.9795	2.28551	7.39334	5e-05	0.00013743	yes
gene2357	gene2357		rpsE	NC_007795.1:2309593-2310094	mut_A	wt_R	OK	3127.97	15211.5	2.28187	9.33187	5e-05	0.00013743	yes
gene2374	gene2374		rplC	NC_007795.1:2317140-2317803	mut_A	wt_R	OK	1459.44	6951.13	2.25183	9.23539	5e-05	0.00013743	yes
gene2716	gene2716		SAOUHSC_02887	NC_007795.1:2660683-2661385	mut_A	wt_R	OK	117.92	560.681	2.24937	9.18681	5e-05	0.00013743	yes
gene64	gene64		SAOUHSC_00070	NC_007795.1:75399-76152	mut_A	wt_R	OK	18.3886	85.5803	2.21847	8.0579	5e-05	0.00013743	yes
gene2372	gene2372		rplW	NC_007795.1:2316215-2317114	mut_A	wt_R	OK	1884.12	8755.96	2.21637	3.72273	5e-05	0.00013743	yes
gene2353	gene2353		adk	NC_007795.1:2306984-2307632	mut_A	wt_R	OK	2427.25	11269.1	2.21497	9.07485	5e-05	0.00013743	yes
gene471	gene471		SAOUHSC_00500	NC_007795.1:501028-501589	mut_A	wt_R	OK	271.89	1259.81	2.21211	9.06692	5e-05	0.00013743	yes
gene2665	gene2665		SAOUHSC_02830	NC_007795.1:2608102-2609050	mut_A	wt_R	OK	171.833	789.217	2.19942	9.07467	5e-05	0.00013743	yes
gene228	gene228		SAOUHSC_00246	NC_007795.1:264824-266201	mut_A	wt_R	OK	19.9601	91.3027	2.19354	8.63719	5e-05	0.00013743	yes
gene2352	gene2352		infA	NC_007795.1:2306573-2306792	mut_A	wt_R	OK	3716.16	16971.2	2.19121	8.83906	5e-05	0.00013743	yes
gene2355	gene2355		rplO	NC_007795.1:2307648-2309381	mut_A	wt_R	OK	2381.97	10863.3	2.18923	3.76172	5e-05	0.00013743	yes
gene2356	gene2356		rpmD	NC_007795.1:2309397-2309577	mut_A	wt_R	OK	4806.78	21653.3	2.17145	8.79613	5e-05	0.00013743	yes
gene2354	gene2354		secY	NC_007795.1:2307648-2309381	mut_A	wt_R	OK	2587.6	11554.7	2.15879	7.96564	5e-05	0.00013743	yes
gene1131	gene1131		rpsP	NC_007795.1:1159734-1160010	mut_A	wt_R	OK	581.525	2573.21	2.14566	8.69875	5e-05	0.00013743	yes
gene2375	gene2375		SAOUHSC_02512a	NC_007795.1:2317830-2318139	mut_A	wt_R	OK	2328.51	10303.2	2.14562	8.81164	5e-05	0.00013743	yes
gene2371	gene2371		rplB	NC_007795.1:2315349-2316183	mut_A	wt_R	OK	2743.04	12077.4	2.13846	8.72597	5e-05	0.00013743	yes
gene2373	gene2373		rplD	NC_007795.1:2316215-2317114	mut_A	wt_R	OK	2093.41	9123.91	2.1238	7.87732	5e-05	0.00013743	yes
gene2434	gene2434		SAOUHSC_02580	NC_007795.1:2370059-2370698	mut_A	wt_R	OK	72.9631	314.806	2.10923	8.42071	5e-05	0.00013743	yes
gene2395	gene2395		SAOUHSC_02535	NC_007795.1:2335707-2335942	mut_A	wt_R	OK	27.5836	113.559	2.04156	1.95501	0.2038	0.27426	no
gene490	gene490		rplJ	NC_007795.1:520250-520751	mut_A	wt_R	OK	2807.17	11485.9	2.03267	8.33463	5e-05	0.00013743	yes
gene322	gene322		rpsF	NC_007795.1:360629-360926	mut_A	wt_R	OK	2116.2	8631.55	2.02815	8.27803	5e-05	0.00013743	yes
gene6	gene6		SAOUHSC_00007	NC_007795.1:9754-10456	mut_A	wt_R	OK	331.456	1345.21	2.02095	8.28988	5e-05	0.00013743	yes
gene2351	gene2351		rpmJ	NC_007795.1:2306428-2306542	mut_A	wt_R	OK	11271.9	44950.6	1.9956	6.9178	5e-05	0.00013743	yes
gene323	gene323		SAOUHSC_00349	NC_007795.1:360946-361450	mut_A	wt_R	OK	2209.01	8672.14	1.97299	8.07524	5e-05	0.00013743	yes
gene1753	gene1753		SAOUHSC_01887	NC_007795.1:1799087-1800269	mut_A	wt_R	OK	20.7329	80.0338	1.94869	7.60235	5e-05	0.00013743	yes
gene1752	gene1752		ribH	NC_007795.1:1798610-1799075	mut_A	wt_R	OK	29.1286	111.587	1.93766	6.8574	5e-05	0.00013743	yes
gene1754	gene1754		SAOUHSC_01888	NC_007795.1:1800279-1800912	mut_A	wt_R	OK	25.802	97.7484	1.92159	7.11941	5e-05	0.00013743	yes
gene1396	gene1396		SAOUHSC_01504	NC_007795.1:1457754-1457979	mut_A	wt_R	OK	135.149	509.517	1.91458	6.60275	5e-05	0.00013743	yes
gene491	gene491		rplL	NC_007795.1:520793-521162	mut_A	wt_R	OK	2783.95	10238	1.87873	7.74717	5e-05	0.00013743	yes
gene324	gene324		rpsR	NC_007795.1:361501-361744	mut_A	wt_R	OK	916.178	3292.91	1.84566	7.45517	5e-05	0.00013743	yes
gene234	gene234		SAOUHSC_00253	NC_007795.1:271578-273102	mut_A	wt_R	OK	47.37	166.317	1.81189	7.39008	5e-05	0.00013743	yes
gene1658	gene1658		rpmI	NC_007795.1:1682851-1683052	mut_A	wt_R	OK	1605.36	5546.97	1.78881	7.17147	5e-05	0.00013743	yes
gene1558	gene1558		rpsU	NC_007795.1:1587819-1587996	mut_A	wt_R	OK	6509.42	22474.9	1.78771	7.23181	5e-05	0.00013743	yes
gene2587	gene2587		SAOUHSC_02745	NC_007795.1:2524559-2524679	mut_A	wt_R	NOTEST	9.19452	31.2121	1.76326	0	1	1	no
gene936	gene936		SAOUHSC_00995	NC_007795.1:968090-968525	mut_A	wt_R	OK	27.0405	91.773	1.76295	6.00004	5e-05	0.00013743	yes
gene2570	gene2570		SAOUHSC_02725	NC_007795.1:2505547-2506759	mut_A	wt_R	OK	200.843	674.284	1.74729	7.21221	5e-05	0.00013743	yes
gene2684	gene2684		SAOUHSC_02851	NC_007795.1:2625066-2626144	mut_A	wt_R	OK	139.742	461.794	1.72449	3.49157	5e-05	0.00013743	yes
gene2682	gene2682		SAOUHSC_02849	NC_007795.1:2623280-2625020	mut_A	wt_R	OK	247.537	816.494	1.7218	7.06309	5e-05	0.00013743	yes
gene2650	gene2650		SAOUHSC_02815	NC_007795.1:2593501-2594779	mut_A	wt_R	OK	42.5985	140.345	1.7201	6.95518	5e-05	0.00013743	yes
gene1659	gene1659		infC	NC_007795.1:1683080-1683608	mut_A	wt_R	OK	877.808	2886.81	1.7175	7.06322	5e-05	0.00013743	yes
gene994	gene994		SAOUHSC_01058	NC_007795.1:1023661-1025509	mut_A	wt_R	OK	420.362	1368.01	1.70237	7.01478	5e-05	0.00013743	yes
gene969	gene969		SAOUHSC_01031	NC_007795.1:1000776-1003154	mut_A	wt_R	OK	113.763	366.494	1.68776	5.3864	5e-05	0.00013743	yes
gene545	gene545		SAOUHSC_00581	NC_007795.1:583051-584777	mut_A	wt_R	OK	29.0582	93.2719	1.6825	6.26348	5e-05	0.00013743	yes
gene1657	gene1657		rplT	NC_007795.1:1682383-1682805	mut_A	wt_R	OK	721.608	2306.66	1.67652	6.84073	5e-05	0.00013743	yes
gene2612	gene2612		SAOUHSC_02773	NC_007795.1:2550087-2551626	mut_A	wt_R	OK	116.335	367.75	1.66044	6.83752	5e-05	0.00013743	yes
gene2341	gene2341		rpsI	NC_007795.1:2299326-2299725	mut_A	wt_R	OK	2034.08	6394.74	1.65251	6.79421	5e-05	0.00013743	yes
gene2229	gene2229		rpmE2	NC_007795.1:2182601-2182856	mut_A	wt_R	OK	3503.79	10854.1	1.63125	6.72758	5e-05	0.00013743	yes
gene1745	gene1745		SAOUHSC_01877	NC_007795.1:1792813-1794327	mut_A	wt_R	OK	64.3811	199.233	1.62975	5.52191	5e-05	0.00013743	yes
gene2683	gene2683		SAOUHSC_02850	NC_007795.1:2625066-2626144	mut_A	wt_R	OK	177.466	541.001	1.60808	5.67082	5e-05	0.00013743	yes
gene546	gene546		SAOUHSC_00582	NC_007795.1:583051-584777	mut_A	wt_R	OK	19.919	60.3984	1.60037	2.19515	0.0001	0.000265946	yes
gene1755	gene1755		SAOUHSC_01889	NC_007795.1:1800918-1801923	mut_A	wt_R	OK	40.9755	123.797	1.59514	6.39026	5e-05	0.00013743	yes
gene861	gene861		SAOUHSC_00920	NC_007795.1:891144-892086	mut_A	wt_R	OK	176.008	531.612	1.59474	6.53893	5e-05	0.00013743	yes
gene782	gene782		SAOUHSC_00839	NC_007795.1:811871-811985	mut_A	wt_R	OK	71.8784	216.75	1.5924	1.81474	0.12775	0.183996	no
gene822	gene822		SAOUHSC_00880	NC_007795.1:845024-846341	mut_A	wt_R	OK	33.6507	101.186	1.5883	6.38343	5e-05	0.00013743	yes
gene494	gene494		SAOUHSC_00525	NC_007795.1:525874-529471	mut_A	wt_R	OK	1648.22	4927.18	1.57985	6.48266	5e-05	0.00013743	yes
gene1309	gene1309		SAOUHSC_01402	NC_007795.1:1345318-1345720	mut_A	wt_R	NOTEST	0.185379	0.552485	1.57546	0	1	1	no
gene2698	gene2698		SAOUHSC_02866	NC_007795.1:2638639-2641108	mut_A	wt_R	OK	10.594	30.9026	1.54449	6.07791	5e-05	0.00013743	yes
gene2750	gene2750		SAOUHSC_02923	NC_007795.1:2687991-2689440	mut_A	wt_R	OK	14.0127	40.6753	1.53742	5.86864	5e-05	0.00013743	yes
gene236	gene236		SAOUHSC_00255	NC_007795.1:274059-274647	mut_A	wt_R	OK	18.6761	54.0742	1.53375	5.29532	5e-05	0.00013743	yes
gene2342	gene2342		rplM	NC_007795.1:2299738-2300176	mut_A	wt_R	OK	1912.23	5518.05	1.5289	6.30875	5e-05	0.00013743	yes
gene403	gene403		gltD	NC_007795.1:437848-439312	mut_A	wt_R	OK	50.4583	144.706	1.51996	6.18364	5e-05	0.00013743	yes
gene402	gene402		SAOUHSC_00435	NC_007795.1:433331-437831	mut_A	wt_R	OK	21.9898	63.0382	1.51939	6.23198	5e-05	0.00013743	yes
gene2860	gene2860		SAOUHSC_03042	NC_007795.1:2812083-2812434	mut_A	wt_R	OK	5.21324	14.8756	1.51269	2.89536	5e-05	0.00013743	yes
gene896	gene896		SAOUHSC_00955	NC_007795.1:928482-931770	mut_A	wt_R	OK	33.9208	96.6176	1.51012	0.56585	0.63	0.704134	no
gene1858	gene1858		SAOUHSC_01993	NC_007795.1:1897328-1898648	mut_A	wt_R	OK	0.427284	1.2124	1.5046	2.26334	0.0013	0.00286816	yes
gene2256	gene2256		SAOUHSC_02388	NC_007795.1:2209006-2209327	mut_A	wt_R	OK	40.3193	113.89	1.4981	4.85983	5e-05	0.00013743	yes
gene1348	gene1348		SAOUHSC_01451	NC_007795.1:1407996-1409037	mut_A	wt_R	OK	290.148	818.001	1.49531	6.16067	5e-05	0.00013743	yes
gene1133	gene1133		trmD	NC_007795.1:1160197-1161438	mut_A	wt_R	OK	129.04	355.249	1.46101	5.01725	5e-05	0.00013743	yes
gene2242	gene2242		SAOUHSC_02374	NC_007795.1:2195933-2198311	mut_A	wt_R	OK	55.2502	151.429	1.45459	3.94188	5e-05	0.00013743	yes
gene1758	gene1758		SAOUHSC_01893	NC_007795.1:1804467-1806074	mut_A	wt_R	OK	20.7918	56.9135	1.45276	5.14843	5e-05	0.00013743	yes
gene2658	gene2658		SAOUHSC_02823	NC_007795.1:2602403-2603309	mut_A	wt_R	OK	33.3822	91.0264	1.44721	5.67875	5e-05	0.00013743	yes
gene2412	gene2412		SAOUHSC_02554	NC_007795.1:2348592-2349501	mut_A	wt_R	OK	140.186	382.165	1.44685	5.94418	5e-05	0.00013743	yes
gene2764	gene2764		SAOUHSC_02937	NC_007795.1:2703338-2704961	mut_A	wt_R	OK	15.1112	41.0593	1.44209	5.62358	5e-05	0.00013743	yes
gene2786	gene2786		SAOUHSC_02963	NC_007795.1:2722967-2725601	mut_A	wt_R	OK	140.392	380.615	1.43887	5.89184	5e-05	0.00013743	yes
gene347	gene347		SAOUHSC_00373	NC_007795.1:378328-380175	mut_A	wt_R	OK	193.527	523.011	1.4343	5.18371	5e-05	0.00013743	yes
gene1349	gene1349		SAOUHSC_01452	NC_007795.1:1409131-1410250	mut_A	wt_R	OK	190.67	512.653	1.4269	5.83874	5e-05	0.00013743	yes
gene975	gene975		SAOUHSC_01037	NC_007795.1:1006241-1006364	mut_A	wt_R	OK	21.9792	58.9919	1.42438	13.9749	0.47305	0.558394	no
gene1696	gene1696		SAOUHSC_01825	NC_007795.1:1729303-1731675	mut_A	wt_R	OK	135.332	361.713	1.41834	3.66083	5e-05	0.00013743	yes
gene1300	gene1300		SAOUHSC_01392	NC_007795.1:1334366-1335968	mut_A	wt_R	OK	400.841	1067.42	1.41303	5.84099	5e-05	0.00013743	yes
gene1132	gene1132		rimM	NC_007795.1:1160197-1161438	mut_A	wt_R	OK	95.8352	253.995	1.40617	3.03866	5e-05	0.00013743	yes
gene2237	gene2237		SAOUHSC_02369	NC_007795.1:2192004-2192535	mut_A	wt_R	OK	297.155	785.794	1.40294	5.73269	5e-05	0.00013743	yes
gene1294	gene1294		SAOUHSC_01385	NC_007795.1:1328428-1329280	mut_A	wt_R	OK	12.7608	33.6802	1.40019	4.91863	5e-05	0.00013743	yes
gene2823	gene2823		SAOUHSC_03002	NC_007795.1:2775173-2778589	mut_A	wt_R	OK	2.34643	6.1756	1.39612	2.48466	0.0001	0.000265946	yes
gene346	gene346		SAOUHSC_00372	NC_007795.1:378328-380175	mut_A	wt_R	OK	162.549	427.487	1.39501	2.73029	5e-05	0.00013743	yes
gene2274	gene2274		SAOUHSC_02410	NC_007795.1:2237283-2238603	mut_A	wt_R	OK	0.415289	1.08876	1.3905	2.02644	0.00225	0.00474293	yes
gene2257	gene2257		SAOUHSC_02389	NC_007795.1:2209328-2210309	mut_A	wt_R	OK	31.118	81.4942	1.38895	5.46694	5e-05	0.00013743	yes
gene395	gene395		SAOUHSC_00427	NC_007795.1:427608-428613	mut_A	wt_R	OK	184.714	480.459	1.37912	5.63973	5e-05	0.00013743	yes
gene2480	gene2480		SAOUHSC_02630	NC_007795.1:2418794-2419442	mut_A	wt_R	OK	413.512	1062.85	1.36194	5.60737	5e-05	0.00013743	yes
gene1746	gene1746		SAOUHSC_01878	NC_007795.1:1792813-1794327	mut_A	wt_R	OK	63.0665	161.614	1.3576	3.02213	5e-05	0.00013743	yes
gene497	gene497		SAOUHSC_00528	NC_007795.1:530438-530909	mut_A	wt_R	OK	6241.96	15978.5	1.35606	5.54732	5e-05	0.00013743	yes
gene997	gene997		SAOUHSC_01062	NC_007795.1:1026440-1026716	mut_A	wt_R	OK	992.115	2531.95	1.35167	5.55738	5e-05	0.00013743	yes
gene1856	gene1856		SAOUHSC_01991	NC_007795.1:1893344-1895517	mut_A	wt_R	OK	44.1098	112.543	1.35131	4.36212	5e-05	0.00013743	yes
gene446	gene446		SAOUHSC_00483	NC_007795.1:480714-481116	mut_A	wt_R	OK	1422.37	3618.92	1.34726	5.53577	5e-05	0.00013743	yes
gene489	gene489		rplA	NC_007795.1:519286-519979	mut_A	wt_R	OK	1392.27	3529.46	1.34201	5.52181	5e-05	0.00013743	yes
gene1243	gene1243		SAOUHSC_01330	NC_007795.1:1272662-1273741	mut_A	wt_R	OK	82.629	209.451	1.3419	5.44503	5e-05	0.00013743	yes
gene2435	gene2435		SAOUHSC_A02450	NC_007795.1:2370857-2371091	mut_A	wt_R	OK	36.5843	92.3736	1.33625	3.39921	5e-05	0.00013743	yes
gene1773	gene1773		SAOUHSC_01909	NC_007795.1:1817569-1818763	mut_A	wt_R	OK	230.815	582.097	1.33452	5.50516	5e-05	0.00013743	yes
gene544	gene544		SAOUHSC_00580	NC_007795.1:582658-583000	mut_A	wt_R	OK	95.7709	240.69	1.32952	5.01976	5e-05	0.00013743	yes
gene2241	gene2241		SAOUHSC_02373	NC_007795.1:2195933-2198311	mut_A	wt_R	OK	71.26	177.957	1.32036	4.00563	5e-05	0.00013743	yes
gene2590	gene2590		SAOUHSC_02750	NC_007795.1:2525681-2527319	mut_A	wt_R	OK	79.8607	199.055	1.31761	5.40751	5e-05	0.00013743	yes
gene700	gene700		SAOUHSC_00748	NC_007795.1:731043-733716	mut_A	wt_R	OK	12.4981	31.0813	1.31434	2.51246	5e-05	0.00013743	yes
gene515	gene515		SAOUHSC_00545	NC_007795.1:551104-555154	mut_A	wt_R	OK	242.968	603.911	1.31357	5.41649	5e-05	0.00013743	yes
gene970	gene970		SAOUHSC_01032	NC_007795.1:1000776-1003154	mut_A	wt_R	OK	120.534	298.055	1.30614	3.29071	5e-05	0.00013743	yes
gene1981	gene1981		SAOUHSC_02093	NC_007795.1:1970257-1970458	mut_A	wt_R	OK	71.2455	176.151	1.30595	3.48398	5e-05	0.00013743	yes
gene2444	gene2444		SAOUHSC_02590	NC_007795.1:2381767-2383147	mut_A	wt_R	OK	128.891	317.859	1.30224	5.34644	5e-05	0.00013743	yes
gene227	gene227		SAOUHSC_00244	NC_007795.1:263759-264152	mut_A	wt_R	OK	79.7163	195.958	1.2976	4.91415	5e-05	0.00013743	yes
gene1295	gene1295		SAOUHSC_01386	NC_007795.1:1329326-1330244	mut_A	wt_R	OK	12.071	29.6696	1.29744	4.56728	5e-05	0.00013743	yes
gene450	gene450		hslO	NC_007795.1:485713-486595	mut_A	wt_R	OK	140.546	344.98	1.29547	5.31506	5e-05	0.00013743	yes
gene1695	gene1695		SAOUHSC_01824	NC_007795.1:1729303-1731675	mut_A	wt_R	OK	188.915	463.593	1.29512	4.06119	5e-05	0.00013743	yes
gene1342	gene1342		SAOUHSC_01440	NC_007795.1:1374385-1375090	mut_A	wt_R	OK	83.8684	205.618	1.29377	5.2142	5e-05	0.00013743	yes
gene1264	gene1264		SAOUHSC_01354	NC_007795.1:1296848-1298309	mut_A	wt_R	OK	331.867	812.279	1.29137	5.32807	5e-05	0.00013743	yes
gene1296	gene1296		SAOUHSC_01387	NC_007795.1:1330245-1331172	mut_A	wt_R	OK	10.0586	24.6066	1.29062	4.40669	5e-05	0.00013743	yes
gene2829	gene2829		SAOUHSC_03009	NC_007795.1:2782170-2786388	mut_A	wt_R	OK	4.7706	11.6516	1.28829	1.79576	0.0027	0.00560506	yes
gene987	gene987		SAOUHSC_01049	NC_007795.1:1016321-1018204	mut_A	wt_R	OK	191.984	468.678	1.28761	4.3275	5e-05	0.00013743	yes
gene38	gene38		SAOUHSC_00039	NC_007795.1:42680-43613	mut_A	wt_R	OK	245.149	598.227	1.28703	5.26737	5e-05	0.00013743	yes
gene947	gene947		SAOUHSC_01008	NC_007795.1:979384-980915	mut_A	wt_R	OK	28.9332	70.4725	1.28433	1.48192	0.0125	0.0229993	yes
gene2660	gene2660		SAOUHSC_02825	NC_007795.1:2604028-2604901	mut_A	wt_R	OK	2.39355	5.81107	1.27965	2.95666	5e-05	0.00013743	yes
gene493	gene493		rpoB	NC_007795.1:522159-525711	mut_A	wt_R	OK	1378.76	3344.38	1.27837	5.24631	5e-05	0.00013743	yes
gene796	gene796		SAOUHSC_00853	NC_007795.1:823485-823800	mut_A	wt_R	OK	11.3355	27.3865	1.27262	2.83687	0.0001	0.000265946	yes
gene1150	gene1150		SAOUHSC_01233	NC_007795.1:1181621-1181735	mut_A	wt_R	OK	133.746	322.146	1.26821	0.993923	0.23405	0.308389	no
gene2540	gene2540		SAOUHSC_02695	NC_007795.1:2478588-2478939	mut_A	wt_R	OK	159.299	383.103	1.26599	5.00924	5e-05	0.00013743	yes
gene1757	gene1757		SAOUHSC_01891	NC_007795.1:1804467-1806074	mut_A	wt_R	OK	47.253	113.327	1.26201	2.26389	5e-05	0.00013743	yes
gene2861	gene2861		SAOUHSC_3042a	NC_007795.1:2812462-2812654	mut_A	wt_R	OK	2.22978	5.3415	1.26034	0.615502	0.16005	0.222707	no
gene1143	gene1143		SAOUHSC_01222	NC_007795.1:1172817-1174893	mut_A	wt_R	OK	303.054	725.047	1.2585	5.20265	5e-05	0.00013743	yes
gene1759	gene1759		SAOUHSC_01894	NC_007795.1:1806091-1806487	mut_A	wt_R	OK	39.0062	92.8432	1.25109	4.35928	5e-05	0.00013743	yes
gene362	gene362		SAOUHSC_00391	NC_007795.1:394120-394816	mut_A	wt_R	OK	3.88072	9.20243	1.24569	3.05504	5e-05	0.00013743	yes
gene983	gene983		SAOUHSC_01045	NC_007795.1:1013879-1014419	mut_A	wt_R	OK	69.0998	163.694	1.24425	4.88304	5e-05	0.00013743	yes
gene2288	gene2288		SAOUHSC_02417	NC_007795.1:2244812-2245879	mut_A	wt_R	OK	318.78	752.553	1.23923	5.12396	5e-05	0.00013743	yes
gene492	gene492		SAOUHSC_00523	NC_007795.1:521336-521945	mut_A	wt_R	OK	285.045	672.192	1.23768	5.08224	5e-05	0.00013743	yes
gene1534	gene1534		rpmG	NC_007795.1:1564680-1564830	mut_A	wt_R	OK	5662.9	13327	1.23474	4.99756	5e-05	0.00013743	yes
gene805	gene805		SAOUHSC_00863	NC_007795.1:831125-831392	mut_A	wt_R	OK	26.4847	62.3263	1.23468	3.16437	5e-05	0.00013743	yes
gene327	gene327		SAOUHSC_00353	NC_007795.1:363375-363534	mut_A	wt_R	OK	4.38652	10.2607	1.22598	0.990517	0.13035	0.186865	no
gene654	gene654		SAOUHSC_00701	NC_007795.1:685709-686608	mut_A	wt_R	OK	49.4668	115.661	1.22537	4.00708	5e-05	0.00013743	yes
gene852	gene852		SAOUHSC_00910	NC_007795.1:879805-880072	mut_A	wt_R	OK	67.7719	157.69	1.21833	4.00362	5e-05	0.00013743	yes
gene25	gene25		SAOUHSC_00026	NC_007795.1:33554-34170	mut_A	wt_R	OK	0.801817	1.86331	1.21652	0.423372	0.68025	0.750074	no
gene2830	gene2830		hisH	NC_007795.1:2782170-2786388	mut_A	wt_R	OK	5.13398	11.9226	1.21555	1.46967	0.0139	0.0253101	yes
gene1604	gene1604		SAOUHSC_01727	NC_007795.1:1632958-1634101	mut_A	wt_R	OK	179.884	416.506	1.21127	4.95389	5e-05	0.00013743	yes
gene2479	gene2479		SAOUHSC_02629	NC_007795.1:2416850-2418782	mut_A	wt_R	OK	694.918	1608.27	1.21059	4.99941	5e-05	0.00013743	yes
gene525	gene525		SAOUHSC_00556	NC_007795.1:564127-565528	mut_A	wt_R	OK	49.3198	114.136	1.21052	4.93462	5e-05	0.00013743	yes
gene895	gene895		SAOUHSC_00954	NC_007795.1:928482-931770	mut_A	wt_R	OK	77.6226	179.55	1.20983	2.56394	5e-05	0.00013743	yes
gene496	gene496		rpsL	NC_007795.1:529959-530373	mut_A	wt_R	OK	6893.2	15938	1.20923	4.95004	5e-05	0.00013743	yes
gene1700	gene1700		rpsD	NC_007795.1:1734576-1735179	mut_A	wt_R	OK	2199.03	5084	1.2091	4.99665	5e-05	0.00013743	yes
gene488	gene488		rplK	NC_007795.1:518656-519079	mut_A	wt_R	OK	4542	10443.1	1.20115	4.9439	5e-05	0.00013743	yes
gene2187	gene2187		SAOUHSC_02316	NC_007795.1:2148166-2149687	mut_A	wt_R	OK	830.41	1906.92	1.19935	4.93328	5e-05	0.00013743	yes
gene2142	gene2142		SAOUHSC_02272	NC_007795.1:2102462-2103449	mut_A	wt_R	OK	43.0341	98.7177	1.19783	4.79421	5e-05	0.00013743	yes
gene1293	gene1293		SAOUHSC_01384	NC_007795.1:1327780-1328422	mut_A	wt_R	OK	26.0865	59.8097	1.19708	4.38229	5e-05	0.00013743	yes
gene1134	gene1134		rplS	NC_007795.1:1161540-1161891	mut_A	wt_R	OK	3803.7	8696.28	1.19299	4.91142	5e-05	0.00013743	yes
gene1628	gene1628		SAOUHSC_01756	NC_007795.1:1658866-1659187	mut_A	wt_R	OK	2439.14	5552.85	1.18686	4.81427	5e-05	0.00013743	yes
gene1167	gene1167		rpsO	NC_007795.1:1201451-1201721	mut_A	wt_R	OK	3340.38	7582.34	1.18263	4.83438	5e-05	0.00013743	yes
gene1203	gene1203		SAOUHSC_01288	NC_007795.1:1244640-1244838	mut_A	wt_R	OK	6.53015	14.7548	1.176	1.20407	0.04925	0.0797597	no
gene1706	gene1706		SAOUHSC_01835	NC_007795.1:1739622-1740809	mut_A	wt_R	OK	50.2585	113.496	1.1752	4.74813	5e-05	0.00013743	yes
gene2582	gene2582		SAOUHSC_02740	NC_007795.1:2519027-2520428	mut_A	wt_R	OK	85.7202	193.28	1.17298	4.81642	5e-05	0.00013743	yes
gene968	gene968		SAOUHSC_01030	NC_007795.1:1000345-1000579	mut_A	wt_R	OK	188.173	423.678	1.17091	4.26097	5e-05	0.00013743	yes
gene2664	gene2664		SAOUHSC_02829	NC_007795.1:2607116-2607788	mut_A	wt_R	OK	163.584	367.362	1.16717	4.74383	5e-05	0.00013743	yes
gene2870	gene2870		rnpA	NC_007795.1:2820535-2820889	mut_A	wt_R	OK	47.225	105.674	1.162	4.0161	5e-05	0.00013743	yes
gene2539	gene2539		SAOUHSC_02694	NC_007795.1:2477970-2478570	mut_A	wt_R	OK	142.877	319.124	1.15935	4.72574	5e-05	0.00013743	yes
gene1201	gene1201		SAOUHSC_01285	NC_007795.1:1242420-1242789	mut_A	wt_R	OK	404.393	902.39	1.15799	4.72632	5e-05	0.00013743	yes
gene2312	gene2312		SAOUHSC_02448	NC_007795.1:2272019-2272904	mut_A	wt_R	OK	46.2121	103.086	1.15751	4.61487	5e-05	0.00013743	yes
gene439	gene439		SAOUHSC_00474	NC_007795.1:472096-472842	mut_A	wt_R	OK	2047.36	4560.05	1.15529	4.75366	5e-05	0.00013743	yes
gene2377	gene2377		SAOUHSC_02516	NC_007795.1:2319076-2320255	mut_A	wt_R	OK	270.378	601.18	1.15282	4.76996	5e-05	0.00013743	yes
gene653	gene653		SAOUHSC_00700	NC_007795.1:685709-686608	mut_A	wt_R	OK	55.6998	123.683	1.15091	2.32886	0.0001	0.000265946	yes
gene198	gene198		SAOUHSC_00214	NC_007795.1:232775-235324	mut_A	wt_R	OK	2.31676	5.13257	1.14758	1.15554	0.0573	0.0908235	no
gene2575	gene2575		SAOUHSC_02731	NC_007795.1:2510826-2512905	mut_A	wt_R	OK	44.4841	98.4773	1.1465	4.68488	5e-05	0.00013743	yes
gene2006	gene2006		SAOUHSC_02119	NC_007795.1:1991872-1993411	mut_A	wt_R	OK	113.98	251.429	1.14137	4.68639	5e-05	0.00013743	yes
gene1229	gene1229		SAOUHSC_01316	NC_007795.1:1259355-1259889	mut_A	wt_R	OK	136.996	301.138	1.1363	4.59347	5e-05	0.00013743	yes
gene1694	gene1694		SAOUHSC_01823	NC_007795.1:1728489-1729260	mut_A	wt_R	OK	137.482	301.961	1.13512	4.63646	5e-05	0.00013743	yes
gene701	gene701		SAOUHSC_00749	NC_007795.1:733834-734863	mut_A	wt_R	OK	29.5817	64.6888	1.12881	4.43412	5e-05	0.00013743	yes
gene2715	gene2715		SAOUHSC_02886	NC_007795.1:2659919-2660408	mut_A	wt_R	OK	1.00592	2.19785	1.12758	1.33692	0.02935	0.049897	yes
gene1144	gene1144		gid	NC_007795.1:1175048-1176356	mut_A	wt_R	OK	352.794	769.223	1.12458	4.64414	5e-05	0.00013743	yes
gene1343	gene1343		SAOUHSC_01441	NC_007795.1:1375154-1375286	mut_A	wt_R	OK	70.2626	153.025	1.12294	1.16455	0.05105	0.0821341	no
gene2141	gene2141		SAOUHSC_02271	NC_007795.1:2102178-2102403	mut_A	wt_R	OK	123.551	268.793	1.12139	3.69585	5e-05	0.00013743	yes
gene2462	gene2462		SAOUHSC_02611	NC_007795.1:2401430-2402690	mut_A	wt_R	OK	102.25	222.076	1.11895	4.59475	5e-05	0.00013743	yes
gene1582	gene1582		SAOUHSC_01702	NC_007795.1:1609898-1610585	mut_A	wt_R	OK	145.567	314.705	1.11231	4.54436	5e-05	0.00013743	yes
gene2472	gene2472		SAOUHSC_02622	NC_007795.1:2410443-2411652	mut_A	wt_R	OK	82.8031	178.781	1.11043	4.52356	5e-05	0.00013743	yes
gene317	gene317		SAOUHSC_00342	NC_007795.1:356883-357729	mut_A	wt_R	OK	55.8969	120.475	1.10789	4.43283	5e-05	0.00013743	yes
gene2659	gene2659		SAOUHSC_02824	NC_007795.1:2603413-2604007	mut_A	wt_R	OK	6.24652	13.419	1.10316	2.89498	5e-05	0.00013743	yes
gene2333	gene2333		SAOUHSC_02469	NC_007795.1:2292960-2293364	mut_A	wt_R	OK	1.72091	3.69675	1.10309	0.750853	0.21125	0.283027	no
gene787	gene787		SAOUHSC_00844	NC_007795.1:814850-815672	mut_A	wt_R	OK	57.9129	124.203	1.10074	4.34642	5e-05	0.00013743	yes
gene785	gene785		SAOUHSC_00842	NC_007795.1:813119-814833	mut_A	wt_R	OK	94.3441	202.331	1.10071	3.85432	5e-05	0.00013743	yes
gene823	gene823		SAOUHSC_00881	NC_007795.1:846359-846734	mut_A	wt_R	OK	213.917	456.829	1.0946	4.41287	5e-05	0.00013743	yes
gene2871	gene2871		rpmH	NC_007795.1:2821009-2821147	mut_A	wt_R	OK	4237.84	9048.77	1.09439	4.2293	5e-05	0.00013743	yes
gene897	gene897		prfC	NC_007795.1:928482-931770	mut_A	wt_R	OK	209.272	445.847	1.09117	3.80071	5e-05	0.00013743	yes
gene984	gene984		SAOUHSC_01046	NC_007795.1:1014431-1016316	mut_A	wt_R	OK	56.9923	121.242	1.08905	3.01221	5e-05	0.00013743	yes
gene673	gene673		SAOUHSC_00721	NC_007795.1:704265-704934	mut_A	wt_R	OK	64.9092	137.75	1.08555	4.31089	5e-05	0.00013743	yes
gene971	gene971		SAOUHSC_01034	NC_007795.1:1003286-1003949	mut_A	wt_R	OK	189.932	402.136	1.0822	4.42836	5e-05	0.00013743	yes
gene2166	gene2166		SAOUHSC_02294	NC_007795.1:2128164-2128323	mut_A	wt_R	OK	223.791	473.681	1.08176	0.607411	0.2224	0.295572	no
gene2504	gene2504		SAOUHSC_02658	NC_007795.1:2441790-2443068	mut_A	wt_R	OK	22.7	47.9568	1.07904	4.23281	5e-05	0.00013743	yes
gene1613	gene1613		hisS	NC_007795.1:1641089-1642352	mut_A	wt_R	OK	131.913	277.515	1.07298	4.40661	5e-05	0.00013743	yes
gene1849	gene1849		SAOUHSC_01984	NC_007795.1:1889484-1889880	mut_A	wt_R	OK	57.1979	119.271	1.06021	3.87506	5e-05	0.00013743	yes
gene2192	gene2192		SAOUHSC_02321	NC_007795.1:2154695-2154905	mut_A	wt_R	OK	264.807	551.962	1.05963	3.85061	5e-05	0.00013743	yes
gene2627	gene2627		SAOUHSC_02789	NC_007795.1:2560848-2561550	mut_A	wt_R	OK	23.7469	49.4696	1.0588	3.87219	5e-05	0.00013743	yes
gene1183	gene1183		SAOUHSC_01266	NC_007795.1:1220801-1222562	mut_A	wt_R	OK	168.065	348.833	1.05352	4.35876	5e-05	0.00013743	yes
gene1629	gene1629		rplU	NC_007795.1:1659192-1659501	mut_A	wt_R	OK	4016.12	8333.43	1.05311	4.31436	5e-05	0.00013743	yes
gene2835	gene2835		hisZ	NC_007795.1:2788278-2789097	mut_A	wt_R	OK	1.77851	3.68972	1.05284	2.11415	0.00115	0.00256018	yes
gene959	gene959		SAOUHSC_01021	NC_007795.1:990820-993020	mut_A	wt_R	OK	1715.81	3557.57	1.052	3.81277	5e-05	0.00013743	yes
gene2390	gene2390		SAOUHSC_02530	NC_007795.1:2333256-2334901	mut_A	wt_R	OK	19.8511	41.0909	1.0496	1.90525	0.0015	0.00327128	yes
gene1580	gene1580		SAOUHSC_01700	NC_007795.1:1608250-1609351	mut_A	wt_R	OK	190.412	393.842	1.0485	4.30246	5e-05	0.00013743	yes
gene958	gene958		SAOUHSC_01019	NC_007795.1:990820-993020	mut_A	wt_R	OK	981.971	2028.21	1.04645	2.01343	0.00065	0.00151996	yes
gene2869	gene2869		trmE	NC_007795.1:2819017-2820397	mut_A	wt_R	OK	112.671	232.5	1.04511	4.3043	5e-05	0.00013743	yes
gene2832	gene2832		SAOUHSC_03012	NC_007795.1:2782170-2786388	mut_A	wt_R	OK	4.44946	9.17124	1.04349	1.71943	0.0026	0.00542494	yes
gene1603	gene1603		SAOUHSC_01726	NC_007795.1:1631840-1632958	mut_A	wt_R	OK	297.599	612.544	1.04144	4.29528	5e-05	0.00013743	yes
gene986	gene986		SAOUHSC_01048	NC_007795.1:1016321-1018204	mut_A	wt_R	OK	151.952	312.408	1.03981	2.45198	5e-05	0.00013743	yes
gene39	gene39		SAOUHSC_00040	NC_007795.1:43975-44179	mut_A	wt_R	OK	1.91324	3.91635	1.03349	0.581903	0.2654	0.341645	no
gene672	gene672		SAOUHSC_00720	NC_007795.1:703844-704264	mut_A	wt_R	OK	139.194	284.746	1.03258	4.09223	5e-05	0.00013743	yes
gene2868	gene2868		gidA	NC_007795.1:2816354-2818951	mut_A	wt_R	OK	151.38	308.873	1.02883	3.5548	5e-05	0.00013743	yes
gene2431	gene2431		SAOUHSC_02576	NC_007795.1:2366717-2367218	mut_A	wt_R	OK	28.3524	57.6284	1.02331	3.56648	5e-05	0.00013743	yes
gene1182	gene1182		SAOUHSC_01265	NC_007795.1:1219864-1220662	mut_A	wt_R	OK	117.838	239.499	1.02321	4.16348	5e-05	0.00013743	yes
gene613	gene613		SAOUHSC_00660	NC_007795.1:647302-648370	mut_A	wt_R	OK	198.326	402.625	1.02157	4.18818	5e-05	0.00013743	yes
gene1744	gene1744		SAOUHSC_01876	NC_007795.1:1791522-1792704	mut_A	wt_R	OK	72.7331	147.58	1.02081	4.1696	5e-05	0.00013743	yes
gene720	gene720		SAOUHSC_00771	NC_007795.1:753020-753896	mut_A	wt_R	OK	200.723	407.203	1.02054	4.20388	5e-05	0.00013743	yes
gene2123	gene2123		SAOUHSC_02250	NC_007795.1:2085258-2086058	mut_A	wt_R	OK	6.20687	12.5805	1.01925	2.53539	0.00015	0.000389241	yes
gene1543	gene1543		SAOUHSC_01661	NC_007795.1:1573689-1574367	mut_A	wt_R	OK	73.9267	149.407	1.01508	4.07009	5e-05	0.00013743	yes
gene908	gene908		SAOUHSC_00965	NC_007795.1:941383-941986	mut_A	wt_R	OK	224.682	454.033	1.01491	4.13644	5e-05	0.00013743	yes
gene26	gene26		SAOUHSC_00027	NC_007795.1:33554-34170	mut_A	wt_R	OK	115.128	232.272	1.01258	4.01572	5e-05	0.00013743	yes
gene2212	gene2212		SAOUHSC_02341	NC_007795.1:2167862-2169275	mut_A	wt_R	OK	2564.88	5171.67	1.01174	4.15692	5e-05	0.00013743	yes
gene1581	gene1581		SAOUHSC_01701	NC_007795.1:1609351-1609879	mut_A	wt_R	OK	214.988	432.497	1.00844	4.12436	5e-05	0.00013743	yes
gene1899	gene1899		SAOUHSC_02005	NC_007795.1:1914996-1916034	mut_A	wt_R	OK	25.075	50.3813	1.00664	3.89819	5e-05	0.00013743	yes
gene2024	gene2024		SAOUHSC_02139	NC_007795.1:2012963-2013524	mut_A	wt_R	OK	647.126	1297.52	1.00364	4.14328	5e-05	0.00013743	yes
gene1594	gene1594		SAOUHSC_01716	NC_007795.1:1620428-1622320	mut_A	wt_R	OK	257.921	516.681	1.00234	3.20639	5e-05	0.00013743	yes
gene869	gene869		SAOUHSC_00928	NC_007795.1:899922-901638	mut_A	wt_R	OK	1.69668	3.39649	1.00133	2.59518	5e-05	0.00013743	yes
gene1013	gene1013		SAOUHSC_01078	NC_007795.1:1041898-1042073	mut_A	wt_R	OK	2107.09	4216.9	1.00093	3.99754	5e-05	0.00013743	yes
gene671	gene671		SAOUHSC_00719	NC_007795.1:703127-703841	mut_A	wt_R	OK	126.211	252.241	0.998972	4.07464	5e-05	0.00013743	yes
gene2666	gene2666		SAOUHSC_02831	NC_007795.1:2609298-2610099	mut_A	wt_R	OK	68.3411	136.4	0.997017	4.01666	5e-05	0.00013743	yes
gene2240	gene2240		SAOUHSC_02372	NC_007795.1:2194863-2195535	mut_A	wt_R	OK	170.56	339.962	0.995095	4.05521	5e-05	0.00013743	yes
gene2618	gene2618		SAOUHSC_02779	NC_007795.1:2555391-2555794	mut_A	wt_R	OK	572.169	1139.59	0.994	4.02082	5e-05	0.00013743	yes
gene230	gene230		SAOUHSC_00248	NC_007795.1:267752-268703	mut_A	wt_R	OK	48.5688	96.6277	0.992408	3.97816	5e-05	0.00013743	yes
gene1595	gene1595		SAOUHSC_01717	NC_007795.1:1622331-1623255	mut_A	wt_R	OK	149.233	296.729	0.991578	4.06653	5e-05	0.00013743	yes
gene2828	gene2828		SAOUHSC_03008	NC_007795.1:2782170-2786388	mut_A	wt_R	OK	8.24197	16.3593	0.989053	2.57733	5e-05	0.00013743	yes
gene2800	gene2800		SAOUHSC_02978	NC_007795.1:2741076-2744058	mut_A	wt_R	OK	223.552	442.03	0.983535	4.06894	5e-05	0.00013743	yes
gene1329	gene1329		SAOUHSC_01425	NC_007795.1:1364791-1365301	mut_A	wt_R	OK	101.376	200.177	0.981555	3.91432	5e-05	0.00013743	yes
gene2867	gene2867		gidB	NC_007795.1:2816354-2818951	mut_A	wt_R	OK	207.252	408.805	0.980028	2.20627	0.0001	0.000265946	yes
gene1101	gene1101		gmk	NC_007795.1:1126850-1127692	mut_A	wt_R	OK	593.177	1169.28	0.979084	3.61243	5e-05	0.00013743	yes
gene907	gene907		SAOUHSC_00964	NC_007795.1:941192-941369	mut_A	wt_R	OK	190.171	374.034	0.975872	2.86	5e-05	0.00013743	yes
gene2725	gene2725		SAOUHSC_02896	NC_007795.1:2666559-2666859	mut_A	wt_R	OK	35.934	70.612	0.974562	2.9258	5e-05	0.00013743	yes
gene601	gene601		SAOUHSC_00646	NC_007795.1:634529-635825	mut_A	wt_R	OK	45.8099	89.8873	0.972458	3.92572	5e-05	0.00013743	yes
gene2834	gene2834		hisG	NC_007795.1:2786403-2788261	mut_A	wt_R	OK	2.35999	4.62767	0.971504	1.04553	0.07185	0.110608	no
gene2193	gene2193		SAOUHSC_02322	NC_007795.1:2154916-2155210	mut_A	wt_R	OK	159.774	313.186	0.970988	3.7142	5e-05	0.00013743	yes
gene2211	gene2211		atpC	NC_007795.1:2167438-2167843	mut_A	wt_R	OK	2585.62	5052.21	0.966405	3.9831	5e-05	0.00013743	yes
gene519	gene519		SAOUHSC_00550	NC_007795.1:559531-560197	mut_A	wt_R	OK	503.318	982.697	0.965277	3.97795	5e-05	0.00013743	yes
gene537	gene537		SAOUHSC_00572	NC_007795.1:574839-575490	mut_A	wt_R	OK	66.2268	129.23	0.964458	3.82853	5e-05	0.00013743	yes
gene1897	gene1897		SAOUHSC_02003	NC_007795.1:1912125-1913862	mut_A	wt_R	OK	129.889	253.216	0.96309	3.95815	5e-05	0.00013743	yes
gene2230	gene2230		rho	NC_007795.1:2182973-2184290	mut_A	wt_R	OK	304.004	591.384	0.960005	3.95232	5e-05	0.00013743	yes
gene2143	gene2143		SAOUHSC_02273	NC_007795.1:2103845-2104481	mut_A	wt_R	OK	522.829	1015.6	0.957923	3.95767	5e-05	0.00013743	yes
gene1843	gene1843		SAOUHSC_01978	NC_007795.1:1882576-1883701	mut_A	wt_R	OK	32.103	62.3557	0.957815	3.78902	5e-05	0.00013743	yes
gene815	gene815		SAOUHSC_00873	NC_007795.1:838631-838874	mut_A	wt_R	OK	404.844	782.682	0.951061	3.74688	5e-05	0.00013743	yes
gene1612	gene1612		aspS	NC_007795.1:1639307-1641074	mut_A	wt_R	OK	246.876	476.248	0.947929	3.91008	5e-05	0.00013743	yes
gene2508	gene2508		SAOUHSC_02662	NC_007795.1:2444927-2446371	mut_A	wt_R	OK	252.648	486.335	0.944821	0.31406	0.70745	0.771764	no
gene742	gene742		SAOUHSC_00794	NC_007795.1:776118-777132	mut_A	wt_R	OK	3632.07	6980.39	0.942514	3.87057	5e-05	0.00013743	yes
gene1855	gene1855		SAOUHSC_01990	NC_007795.1:1893344-1895517	mut_A	wt_R	OK	67.6997	130.078	0.94215	2.27607	5e-05	0.00013743	yes
gene2526	gene2526		SAOUHSC_02681	NC_007795.1:2463890-2467580	mut_A	wt_R	OK	583.182	1118.96	0.940146	3.79831	5e-05	0.00013743	yes
gene2760	gene2760		SAOUHSC_02933	NC_007795.1:2699894-2701385	mut_A	wt_R	OK	9.68142	18.563	0.939139	3.4349	5e-05	0.00013743	yes
gene1536	gene1536		SAOUHSC_01653	NC_007795.1:1567138-1567738	mut_A	wt_R	OK	2018.48	3869.42	0.938849	3.88517	5e-05	0.00013743	yes
gene2831	gene2831		hisB	NC_007795.1:2782170-2786388	mut_A	wt_R	OK	4.9922	9.5639	0.937922	1.02904	0.08225	0.124975	no
gene1560	gene1560		SAOUHSC_01680	NC_007795.1:1589641-1590394	mut_A	wt_R	OK	177.018	338.152	0.933778	3.81763	5e-05	0.00013743	yes
gene985	gene985		SAOUHSC_01047	NC_007795.1:1014431-1016316	mut_A	wt_R	OK	100.093	191.042	0.932547	2.77279	5e-05	0.00013743	yes
gene1857	gene1857		SAOUHSC_01992	NC_007795.1:1895774-1896836	mut_A	wt_R	OK	82.6518	157.434	0.92963	3.80201	5e-05	0.00013743	yes
gene1593	gene1593		SAOUHSC_01715	NC_007795.1:1620428-1622320	mut_A	wt_R	OK	428.214	815.211	0.928843	2.37912	5e-05	0.00013743	yes
gene202	gene202		SAOUHSC_00218	NC_007795.1:238185-238332	mut_A	wt_R	OK	5.30868	10.0737	0.924165	3.2179	0.55455	0.635395	no
gene1763	gene1763		SAOUHSC_01898	NC_007795.1:1808917-1809791	mut_A	wt_R	OK	49.353	93.6425	0.924028	2.44999	5e-05	0.00013743	yes
gene704	gene704		SAOUHSC_00753	NC_007795.1:736561-737080	mut_A	wt_R	OK	45.1968	85.7555	0.924008	3.44645	5e-05	0.00013743	yes
gene786	gene786		SAOUHSC_00843	NC_007795.1:813119-814833	mut_A	wt_R	OK	55.8504	105.818	0.921944	1.8751	0.00105	0.0023589	yes
gene365	gene365		SAOUHSC_00394	NC_007795.1:397353-398052	mut_A	wt_R	OK	5.51258	10.4436	0.921814	2.45189	5e-05	0.00013743	yes
gene2456	gene2456		SAOUHSC_02605	NC_007795.1:2393767-2394889	mut_A	wt_R	OK	14.8155	28.0172	0.919204	3.40245	5e-05	0.00013743	yes
gene316	gene316		SAOUHSC_00341	NC_007795.1:349924-356220	mut_A	wt_R	OK	8.28645	15.6601	0.918268	1.38334	0.0206	0.036223	yes
gene348	gene348		SAOUHSC_00374	NC_007795.1:380212-381679	mut_A	wt_R	OK	659.137	1245.03	0.91753	3.79484	5e-05	0.00013743	yes
gene1678	gene1678		SAOUHSC_01807	NC_007795.1:1709744-1710668	mut_A	wt_R	OK	959.726	1811.2	0.91625	3.76559	5e-05	0.00013743	yes
gene2326	gene2326		SAOUHSC_02461	NC_007795.1:2284052-2284469	mut_A	wt_R	OK	33.3982	63.0001	0.915583	3.08524	5e-05	0.00013743	yes
gene2651	gene2651		SAOUHSC_02816	NC_007795.1:2595325-2595937	mut_A	wt_R	OK	51.5002	97.0121	0.913588	3.54037	5e-05	0.00013743	yes
gene1210	gene1210		SAOUHSC_01295	NC_007795.1:1248419-1248671	mut_A	wt_R	OK	23.2574	43.804	0.913373	2.10236	0.00055	0.00130598	yes
gene349	gene349		guaA	NC_007795.1:381703-383245	mut_A	wt_R	OK	688.673	1296.93	0.913212	3.77358	5e-05	0.00013743	yes
gene2746	gene2746		panB	NC_007795.1:2682682-2684318	mut_A	wt_R	OK	372.093	700.154	0.91201	2.59412	5e-05	0.00013743	yes
gene2198	gene2198		SAOUHSC_02327	NC_007795.1:2158347-2159220	mut_A	wt_R	OK	638.141	1198.16	0.908869	3.75004	5e-05	0.00013743	yes
gene2332	gene2332		SAOUHSC_02468	NC_007795.1:2291063-2292728	mut_A	wt_R	OK	1370.13	2565.33	0.904838	3.73191	5e-05	0.00013743	yes
gene1627	gene1627		rpmA	NC_007795.1:1658570-1658855	mut_A	wt_R	OK	7005.75	13115.1	0.904617	3.7132	5e-05	0.00013743	yes
gene699	gene699		SAOUHSC_00747	NC_007795.1:731043-733716	mut_A	wt_R	OK	16.4633	30.7908	0.903242	2.17908	5e-05	0.00013743	yes
gene57	gene57		SAOUHSC_00060	NC_007795.1:64264-65926	mut_A	wt_R	OK	106.178	198.33	0.901413	3.68551	5e-05	0.00013743	yes
gene520	gene520		SAOUHSC_00551	NC_007795.1:560210-560573	mut_A	wt_R	OK	499.295	928.961	0.895726	3.64607	5e-05	0.00013743	yes
gene2437	gene2437		SAOUHSC_02582	NC_007795.1:2371318-2374746	mut_A	wt_R	OK	401.951	747.246	0.894564	3.51598	5e-05	0.00013743	yes
gene1136	gene1136		rbgA	NC_007795.1:1165141-1166777	mut_A	wt_R	OK	167.901	310.708	0.887949	2.40068	5e-05	0.00013743	yes
gene2433	gene2433		SAOUHSC_02579	NC_007795.1:2368624-2369749	mut_A	wt_R	OK	162.216	299.874	0.886445	3.64901	5e-05	0.00013743	yes
gene1592	gene1592		greA	NC_007795.1:1619924-1620401	mut_A	wt_R	OK	524.437	968.196	0.884529	3.64537	5e-05	0.00013743	yes
gene935	gene935		SAOUHSC_00994	NC_007795.1:964092-967863	mut_A	wt_R	OK	168.842	311.535	0.88372	3.65452	5e-05	0.00013743	yes
gene383	gene383		SAOUHSC_00413	NC_007795.1:415008-417714	mut_A	wt_R	OK	184.313	339.742	0.882279	3.64734	5e-05	0.00013743	yes
gene518	gene518		SAOUHSC_00549	NC_007795.1:558640-559519	mut_A	wt_R	OK	625.657	1152.93	0.881863	3.64282	5e-05	0.00013743	yes
gene1544	gene1544		SAOUHSC_01662	NC_007795.1:1574497-1575604	mut_A	wt_R	OK	581.596	1070.45	0.880127	3.6371	5e-05	0.00013743	yes
gene926	gene926		SAOUHSC_00984	NC_007795.1:953071-957547	mut_A	wt_R	OK	129.739	238.47	0.878193	1.07312	0.06235	0.0977572	no
gene500	gene500		SAOUHSC_00531	NC_007795.1:534795-535971	mut_A	wt_R	OK	93.0156	170.559	0.874727	3.57264	5e-05	0.00013743	yes
gene1340	gene1340		SAOUHSC_01438	NC_007795.1:1373683-1373935	mut_A	wt_R	OK	78.703	143.886	0.870438	2.79617	5e-05	0.00013743	yes
gene1559	gene1559		SAOUHSC_01679	NC_007795.1:1588288-1589635	mut_A	wt_R	OK	347.154	633.699	0.868224	3.58898	5e-05	0.00013743	yes
gene1262	gene1262		SAOUHSC_01352	NC_007795.1:1292205-1296599	mut_A	wt_R	OK	346.861	632.1	0.865798	2.96585	5e-05	0.00013743	yes
gene2436	gene2436		SAOUHSC_02581	NC_007795.1:2371318-2374746	mut_A	wt_R	OK	404.276	733.447	0.859354	1.0879	0.0659	0.102799	no
gene2217	gene2217		SAOUHSC_02349	NC_007795.1:2172981-2173194	mut_A	wt_R	OK	1133.74	2054.51	0.857702	3.45085	5e-05	0.00013743	yes
gene978	gene978		SAOUHSC_01040	NC_007795.1:1008406-1009519	mut_A	wt_R	OK	2928.94	5304.93	0.856956	3.5246	5e-05	0.00013743	yes
gene854	gene854		SAOUHSC_00912	NC_007795.1:882635-885245	mut_A	wt_R	OK	290.641	525.705	0.855018	3.52406	5e-05	0.00013743	yes
gene1853	gene1853		SAOUHSC_01988	NC_007795.1:1891591-1892062	mut_A	wt_R	OK	87.6462	158.532	0.855012	3.34774	5e-05	0.00013743	yes
gene1907	gene1907		SAOUHSC_02014	NC_007795.1:1922967-1923129	mut_A	wt_R	OK	312.641	563.926	0.850999	2.52001	5e-05	0.00013743	yes
gene305	gene305		SAOUHSC_00330	NC_007795.1:342787-343177	mut_A	wt_R	OK	107.518	193.781	0.849853	3.27687	5e-05	0.00013743	yes
gene1389	gene1389		cmk	NC_007795.1:1450480-1451140	mut_A	wt_R	OK	153.515	276.557	0.849202	3.46399	5e-05	0.00013743	yes
gene2277	gene2277		SAOUHSC_02412	NC_007795.1:2238621-2238868	mut_A	wt_R	OK	71.9021	129.264	0.846214	0.906161	0.46695	0.551993	no
gene9	gene9		SAOUHSC_00010	NC_007795.1:14721-15743	mut_A	wt_R	OK	16.6233	29.845	0.844281	2.49389	5e-05	0.00013743	yes
gene396	gene396		SAOUHSC_00428	NC_007795.1:428797-429067	mut_A	wt_R	OK	218.317	391.876	0.843974	3.25303	5e-05	0.00013743	yes
gene1255	gene1255		SAOUHSC_1342a	NC_007795.1:1284056-1284419	mut_A	wt_R	OK	355.206	636.837	0.842268	3.41935	5e-05	0.00013743	yes
gene1980	gene1980		SAOUHSC_02092	NC_007795.1:1968998-1970255	mut_A	wt_R	OK	266.581	477.355	0.840488	3.46931	5e-05	0.00013743	yes
gene1012	gene1012		SAOUHSC_01077	NC_007795.1:1041261-1041819	mut_A	wt_R	OK	2312.71	4140.86	0.84035	3.45064	5e-05	0.00013743	yes
gene247	gene247		SAOUHSC_00267	NC_007795.1:286254-287560	mut_A	wt_R	OK	112.185	200.777	0.839709	1.50239	0.00995	0.0186705	yes
gene1121	gene1121		SAOUHSC_01197	NC_007795.1:1148669-1151302	mut_A	wt_R	OK	570.727	1016.98	0.833419	1.97873	0.00055	0.00130598	yes
gene960	gene960		SAOUHSC_01022	NC_007795.1:993034-993610	mut_A	wt_R	OK	1205.52	2142.87	0.82989	3.42769	5e-05	0.00013743	yes
gene1123	gene1123		SAOUHSC_01199	NC_007795.1:1148669-1151302	mut_A	wt_R	OK	821.375	1455.91	0.825809	1.93817	0.0008	0.00183411	yes
gene1854	gene1854		SAOUHSC_01989	NC_007795.1:1892066-1893209	mut_A	wt_R	OK	116.646	206.74	0.825687	3.37324	5e-05	0.00013743	yes
gene623	gene623		SAOUHSC_00670	NC_007795.1:657936-658944	mut_A	wt_R	OK	522.989	926.324	0.824737	3.40888	5e-05	0.00013743	yes
gene2213	gene2213		SAOUHSC_02343	NC_007795.1:2169296-2170163	mut_A	wt_R	OK	2460.47	4350.97	0.822403	3.38325	5e-05	0.00013743	yes
gene1577	gene1577		SAOUHSC_01697	NC_007795.1:1605990-1607134	mut_A	wt_R	OK	260.016	459.348	0.820986	2.28519	0.0002	0.000510373	yes
gene948	gene948		SAOUHSC_01009	NC_007795.1:979384-980915	mut_A	wt_R	OK	83.9636	148.157	0.819288	3.17721	5e-05	0.00013743	yes
gene2126	gene2126		groES	NC_007795.1:2088451-2088736	mut_A	wt_R	OK	200.418	353.462	0.818542	3.16465	5e-05	0.00013743	yes
gene615	gene615		SAOUHSC_00662	NC_007795.1:649892-650321	mut_A	wt_R	OK	87.3649	153.744	0.815404	3.14783	5e-05	0.00013743	yes
gene2535	gene2535		SAOUHSC_02690	NC_007795.1:2475335-2476886	mut_A	wt_R	OK	70.2115	123.43	0.813916	3.32379	5e-05	0.00013743	yes
gene318	gene318		SAOUHSC_00344	NC_007795.1:357885-358767	mut_A	wt_R	OK	129.313	227.176	0.812946	3.32108	5e-05	0.00013743	yes
gene536	gene536		SAOUHSC_00571	NC_007795.1:574374-574827	mut_A	wt_R	OK	96.8815	169.959	0.810893	3.18283	5e-05	0.00013743	yes
gene299	gene299		SAOUHSC_00324	NC_007795.1:337066-337612	mut_A	wt_R	OK	74.6881	130.933	0.809879	3.17	5e-05	0.00013743	yes
gene456	gene456		lysS	NC_007795.1:490079-491567	mut_A	wt_R	OK	607.495	1064.17	0.808784	3.34951	5e-05	0.00013743	yes
gene1341	gene1341		SAOUHSC_01439	NC_007795.1:1373946-1374168	mut_A	wt_R	OK	84.7528	148.373	0.807895	2.37482	5e-05	0.00013743	yes
gene1137	gene1137		rnhB	NC_007795.1:1165141-1166777	mut_A	wt_R	OK	271.329	474.782	0.807223	2.51353	5e-05	0.00013743	yes
gene2726	gene2726		SAOUHSC_02897	NC_007795.1:2666989-2668244	mut_A	wt_R	OK	17.221	30.0911	0.805172	1.68481	0.00305	0.0062525	yes
gene1384	gene1384		engA	NC_007795.1:1447061-1448372	mut_A	wt_R	OK	343.007	598.112	0.802178	3.31292	5e-05	0.00013743	yes
gene1089	gene1089		SAOUHSC_01163	NC_007795.1:1111793-1113202	mut_A	wt_R	OK	407.401	709.067	0.799474	3.22991	5e-05	0.00013743	yes
gene245	gene245		SAOUHSC_00265	NC_007795.1:286254-287560	mut_A	wt_R	OK	105.975	184.296	0.798302	1.36652	0.01875	0.0333514	yes
gene2525	gene2525		SAOUHSC_02680	NC_007795.1:2461103-2463787	mut_A	wt_R	OK	669.726	1163.74	0.797121	2.58841	5e-05	0.00013743	yes
gene622	gene622		SAOUHSC_00669	NC_007795.1:657303-657921	mut_A	wt_R	OK	376.802	654.716	0.797063	3.27494	5e-05	0.00013743	yes
gene1548	gene1548		SAOUHSC_01666	NC_007795.1:1579474-1580866	mut_A	wt_R	OK	1085.39	1885.73	0.796918	3.29109	5e-05	0.00013743	yes
gene2478	gene2478		SAOUHSC_02628	NC_007795.1:2415966-2416605	mut_A	wt_R	OK	87.7174	152.165	0.794702	3.18664	5e-05	0.00013743	yes
gene1743	gene1743		leuS	NC_007795.1:1788817-1791235	mut_A	wt_R	OK	287.755	498.993	0.79418	3.27391	5e-05	0.00013743	yes
gene2621	gene2621		SAOUHSC_02782	NC_007795.1:2556558-2556681	mut_A	wt_R	OK	65.4299	113.437	0.793867	0.532481	0.28495	0.363577	no
gene4	gene4		SAOUHSC_00005	NC_007795.1:5033-6968	mut_A	wt_R	OK	529.858	918.053	0.792971	3.28015	5e-05	0.00013743	yes
gene444	gene444		SAOUHSC_00481	NC_007795.1:473152-480200	mut_A	wt_R	OK	295.693	512.111	0.792356	0.437268	0.45495	0.540404	no
gene1107	gene1107		SAOUHSC_01182	NC_007795.1:1133638-1136359	mut_A	wt_R	OK	160.148	276.635	0.788584	0.733971	0.2057	0.276515	no
gene2206	gene2206		SAOUHSC_02335	NC_007795.1:2164231-2164735	mut_A	wt_R	OK	44.889	77.4858	0.787569	2.91687	5e-05	0.00013743	yes
gene931	gene931		SAOUHSC_00989	NC_007795.1:960953-962108	mut_A	wt_R	OK	57.1517	98.5299	0.785765	3.17017	5e-05	0.00013743	yes
gene1261	gene1261		SAOUHSC_01351	NC_007795.1:1292205-1296599	mut_A	wt_R	OK	190.341	327.929	0.784797	1.78273	0.0021	0.00446114	yes
gene1564	gene1564		SAOUHSC_01684	NC_007795.1:1594513-1595140	mut_A	wt_R	OK	827.907	1424.55	0.782969	3.23299	5e-05	0.00013743	yes
gene862	gene862		SAOUHSC_00921	NC_007795.1:892097-893342	mut_A	wt_R	OK	635.529	1092.7	0.781869	3.2072	5e-05	0.00013743	yes
gene1256	gene1256		SAOUHSC_01346	NC_007795.1:1284622-1286269	mut_A	wt_R	OK	228.568	392.579	0.780358	3.21501	5e-05	0.00013743	yes
gene1383	gene1383		gpsA	NC_007795.1:1446046-1447045	mut_A	wt_R	OK	556.921	955.717	0.779111	3.22564	5e-05	0.00013743	yes
gene2748	gene2748		SAOUHSC_02921	NC_007795.1:2685363-2686068	mut_A	wt_R	OK	138.781	237.476	0.774973	3.16348	5e-05	0.00013743	yes
gene1650	gene1650		engB	NC_007795.1:1677129-1677720	mut_A	wt_R	OK	206.831	352.936	0.770956	3.15571	5e-05	0.00013743	yes
gene722	gene722		SAOUHSC_00773	NC_007795.1:754304-755144	mut_A	wt_R	OK	17.4077	29.6705	0.769307	2.76306	5e-05	0.00013743	yes
gene685	gene685		SAOUHSC_00733	NC_007795.1:718985-720044	mut_A	wt_R	OK	14.8221	25.235	0.767679	2.80576	5e-05	0.00013743	yes
gene1184	gene1184		SAOUHSC_01267	NC_007795.1:1222562-1223429	mut_A	wt_R	OK	233.308	397.075	0.767177	3.16143	5e-05	0.00013743	yes
gene1898	gene1898		SAOUHSC_02004	NC_007795.1:1914152-1914695	mut_A	wt_R	OK	208.601	354.948	0.766864	3.13477	5e-05	0.00013743	yes
gene1589	gene1589		SAOUHSC_01710	NC_007795.1:1617413-1617863	mut_A	wt_R	OK	37.2478	63.1667	0.762009	2.63842	5e-05	0.00013743	yes
gene306	gene306		SAOUHSC_00331	NC_007795.1:343417-344331	mut_A	wt_R	OK	62.546	105.9	0.759718	0.722491	0.21275	0.284041	no
gene1520	gene1520		SAOUHSC_01635	NC_007795.1:1556066-1556727	mut_A	wt_R	OK	99.4027	168.282	0.759525	3.02945	5e-05	0.00013743	yes
gene2254	gene2254		SAOUHSC_02386	NC_007795.1:2206815-2207833	mut_A	wt_R	OK	70.4687	119.264	0.759105	0.806777	0.1568	0.219288	no
gene1024	gene1024		SAOUHSC_01091	NC_007795.1:1050761-1051502	mut_A	wt_R	OK	188.894	319.294	0.757313	3.09945	5e-05	0.00013743	yes
gene1122	gene1122		SAOUHSC_01198	NC_007795.1:1148669-1151302	mut_A	wt_R	OK	624.253	1054.24	0.756003	1.78991	0.0021	0.00446114	yes
gene2639	gene2639		SAOUHSC_02802	NC_007795.1:2577878-2580632	mut_A	wt_R	OK	14.66	24.751	0.755598	3.01077	5e-05	0.00013743	yes
gene2125	gene2125		groEL	NC_007795.1:2086759-2088376	mut_A	wt_R	OK	308.745	521.23	0.755506	3.11919	5e-05	0.00013743	yes
gene2531	gene2531		SAOUHSC_02686	NC_007795.1:2472606-2473143	mut_A	wt_R	OK	65.029	109.682	0.754173	2.92663	5e-05	0.00013743	yes
gene531	gene531		SAOUHSC_00562	NC_007795.1:570075-570906	mut_A	wt_R	OK	212.299	358.014	0.753919	3.08107	5e-05	0.00013743	yes
gene1725	gene1725		murC	NC_007795.1:1761821-1763135	mut_A	wt_R	OK	305.24	514.435	0.753043	3.10655	5e-05	0.00013743	yes
gene2227	gene2227		prfA	NC_007795.1:2180578-2181655	mut_A	wt_R	OK	183.523	309.171	0.752446	3.09509	5e-05	0.00013743	yes
gene1569	gene1569		rpsT	NC_007795.1:1600105-1600357	mut_A	wt_R	OK	6237.36	10485.7	0.749421	3.09422	5e-05	0.00013743	yes
gene972	gene972		SAOUHSC_A00992	NC_007795.1:1003966-1004122	mut_A	wt_R	OK	405.284	681.086	0.748904	2.18836	0.00025	0.000630123	yes
gene874	gene874		SAOUHSC_00933	NC_007795.1:905547-906537	mut_A	wt_R	OK	430.734	723.846	0.748887	3.08442	5e-05	0.00013743	yes
gene2381	gene2381		SAOUHSC_02520	NC_007795.1:2323913-2324777	mut_A	wt_R	OK	236.024	396.346	0.747823	3.08295	5e-05	0.00013743	yes
gene2	gene2		SAOUHSC_00003	NC_007795.1:3669-5024	mut_A	wt_R	OK	872.879	1465.05	0.747096	1.08012	0.0651	0.10168	no
gene750	gene750		SAOUHSC_00802	NC_007795.1:784574-785315	mut_A	wt_R	OK	188.777	316.71	0.746479	3.05242	5e-05	0.00013743	yes
gene1610	gene1610		SAOUHSC_01735	NC_007795.1:1638073-1638975	mut_A	wt_R	OK	226.849	380.464	0.746027	3.07294	5e-05	0.00013743	yes
gene979	gene979		SAOUHSC_01041	NC_007795.1:1009522-1010500	mut_A	wt_R	OK	3654.93	6128.65	0.745726	3.06131	5e-05	0.00013743	yes
gene1339	gene1339		SAOUHSC_01437	NC_007795.1:1372521-1373646	mut_A	wt_R	OK	178.166	298.737	0.745655	3.0626	5e-05	0.00013743	yes
gene2487	gene2487		SAOUHSC_02640	NC_007795.1:2426130-2427851	mut_A	wt_R	OK	8.61158	14.4379	0.745514	1.7953	0.00225	0.00474293	yes
gene2759	gene2759		SAOUHSC_02932	NC_007795.1:2697924-2699634	mut_A	wt_R	OK	7.06896	11.8508	0.745417	2.64919	5e-05	0.00013743	yes
gene1563	gene1563		dnaK	NC_007795.1:1592612-1594445	mut_A	wt_R	OK	1198.69	2006.33	0.743098	3.06508	5e-05	0.00013743	yes
gene932	gene932		SAOUHSC_00991	NC_007795.1:962303-963314	mut_A	wt_R	OK	25.7221	42.9384	0.739259	2.80397	5e-05	0.00013743	yes
gene266	gene266		SAOUHSC_00290	NC_007795.1:302335-303416	mut_A	wt_R	OK	185.775	310.106	0.739207	3.04539	5e-05	0.00013743	yes
gene1608	gene1608		SAOUHSC_01732	NC_007795.1:1636130-1636554	mut_A	wt_R	OK	236.284	393.713	0.73662	2.95408	5e-05	0.00013743	yes
gene1158	gene1158		polC	NC_007795.1:1189524-1193835	mut_A	wt_R	OK	88.9779	147.932	0.733414	3.01972	5e-05	0.00013743	yes
gene1202	gene1202		SAOUHSC_01287	NC_007795.1:1242807-1244148	mut_A	wt_R	OK	988.274	1642.95	0.733303	3.02683	5e-05	0.00013743	yes
gene409	gene409		SAOUHSC_00441	NC_007795.1:444666-445191	mut_A	wt_R	OK	95.1566	158.185	0.733236	2.91419	5e-05	0.00013743	yes
gene10	gene10		SAOUHSC_00012	NC_007795.1:14721-15743	mut_A	wt_R	OK	24.8408	41.2529	0.731783	1.34508	0.02205	0.0385522	yes
gene2866	gene2866		SAOUHSC_03049	NC_007795.1:2815472-2816312	mut_A	wt_R	OK	467.758	775.66	0.72966	3.00214	5e-05	0.00013743	yes
gene2681	gene2681		SAOUHSC_02848	NC_007795.1:2620913-2622980	mut_A	wt_R	OK	1239.42	2054.38	0.729038	2.95896	5e-05	0.00013743	yes
gene2541	gene2541		SAOUHSC_02696	NC_007795.1:2479205-2480456	mut_A	wt_R	OK	13.3134	22.0343	0.726868	2.68562	5e-05	0.00013743	yes
gene1772	gene1772		SAOUHSC_01908	NC_007795.1:1816536-1817445	mut_A	wt_R	OK	415.661	687.885	0.72676	2.98362	5e-05	0.00013743	yes
gene443	gene443		SAOUHSC_00480	NC_007795.1:473152-480200	mut_A	wt_R	OK	252.975	418.593	0.726556	1.42715	0.01405	0.0255643	yes
gene2408	gene2408		SAOUHSC_02550	NC_007795.1:2344766-2345564	mut_A	wt_R	OK	53.531	88.5028	0.725349	2.87985	5e-05	0.00013743	yes
gene2331	gene2331		SAOUHSC_02467	NC_007795.1:2290322-2291027	mut_A	wt_R	OK	1658.93	2742.37	0.725172	3.00236	5e-05	0.00013743	yes
gene2762	gene2762		SAOUHSC_02935	NC_007795.1:2701637-2702201	mut_A	wt_R	OK	159.081	262.335	0.721649	2.92659	5e-05	0.00013743	yes
gene1579	gene1579		SAOUHSC_01699	NC_007795.1:1607430-1608237	mut_A	wt_R	OK	140.772	231.155	0.715501	2.92565	5e-05	0.00013743	yes
gene950	gene950		SAOUHSC_01011	NC_007795.1:980918-981886	mut_A	wt_R	OK	52.2826	85.8327	0.715198	1.01089	0.0792	0.121014	no
gene419	gene419		SAOUHSC_00452	NC_007795.1:456713-457043	mut_A	wt_R	OK	780.108	1279.82	0.714192	2.91303	5e-05	0.00013743	yes
gene2577	gene2577		SAOUHSC_02733	NC_007795.1:2512983-2514874	mut_A	wt_R	OK	1108.71	1818.69	0.714015	2.94107	5e-05	0.00013743	yes
gene275	gene275		SAOUHSC_00299	NC_007795.1:312594-313908	mut_A	wt_R	OK	1.31101	2.15046	0.713971	1.51837	0.0097	0.0182431	yes
gene1541	gene1541		SAOUHSC_01659	NC_007795.1:1571126-1572473	mut_A	wt_R	OK	271.602	445.298	0.713277	2.94068	5e-05	0.00013743	yes
gene319	gene319		SAOUHSC_00345	NC_007795.1:358796-359000	mut_A	wt_R	OK	170.946	280.122	0.71252	2.31984	0.00015	0.000389241	yes
gene1151	gene1151		tsf	NC_007795.1:1181769-1182651	mut_A	wt_R	OK	2004.72	3281.65	0.711022	2.93523	5e-05	0.00013743	yes
gene698	gene698		SAOUHSC_00746	NC_007795.1:731043-733716	mut_A	wt_R	OK	15.6939	25.6409	0.708247	1.61439	0.0056	0.0109594	yes
gene3	gene3		recF	NC_007795.1:3669-5024	mut_A	wt_R	OK	472.055	770.681	0.707181	2.73776	5e-05	0.00013743	yes
gene1562	gene1562		SAOUHSC_01682	NC_007795.1:1591337-1592477	mut_A	wt_R	OK	336.388	548.119	0.704365	2.905	5e-05	0.00013743	yes
gene2745	gene2745		panC	NC_007795.1:2682682-2684318	mut_A	wt_R	OK	384.751	626.2	0.702698	2.05657	0.00035	0.000861862	yes
gene8	gene8		SAOUHSC_00009	NC_007795.1:12785-14072	mut_A	wt_R	OK	580.75	944.416	0.701506	2.90195	5e-05	0.00013743	yes
gene363	gene363		SAOUHSC_00392	NC_007795.1:395236-395932	mut_A	wt_R	OK	11.0552	17.9771	0.701429	2.20727	0.0002	0.000510373	yes
gene1328	gene1328		murG	NC_007795.1:1363709-1364780	mut_A	wt_R	OK	284.214	462.072	0.701139	2.89344	5e-05	0.00013743	yes
gene1576	gene1576		SAOUHSC_01696	NC_007795.1:1605990-1607134	mut_A	wt_R	OK	292.215	474.963	0.700787	2.0706	0.00015	0.000389241	yes
gene1596	gene1596		SAOUHSC_01718	NC_007795.1:1623257-1623896	mut_A	wt_R	OK	102.36	166.02	0.697703	2.80801	5e-05	0.00013743	yes
gene2236	gene2236		pyrG	NC_007795.1:2190058-2191669	mut_A	wt_R	OK	508.114	824.042	0.697565	2.88703	5e-05	0.00013743	yes
gene2216	gene2216		SAOUHSC_02347	NC_007795.1:2171723-2172784	mut_A	wt_R	OK	1755.89	2843.29	0.695358	1.90183	0.0009	0.00204621	yes
gene2530	gene2530		SAOUHSC_02685	NC_007795.1:2471645-2472377	mut_A	wt_R	OK	394.489	638.461	0.694615	2.81267	5e-05	0.00013743	yes
gene410	gene410		SAOUHSC_00442	NC_007795.1:445283-446957	mut_A	wt_R	OK	224.997	364.118	0.694498	2.86433	5e-05	0.00013743	yes
gene1130	gene1130		SAOUHSC_01207	NC_007795.1:1157932-1159300	mut_A	wt_R	OK	400.072	646.789	0.693034	2.8655	5e-05	0.00013743	yes
gene2833	gene2833		SAOUHSC_03013	NC_007795.1:2786403-2788261	mut_A	wt_R	OK	3.96872	6.41346	0.692428	1.78508	0.00325	0.00664037	yes
gene445	gene445		SAOUHSC_00482	NC_007795.1:480217-480610	mut_A	wt_R	OK	464.968	749.637	0.68906	2.81513	5e-05	0.00013743	yes
gene248	gene248		SAOUHSC_00268	NC_007795.1:287569-289414	mut_A	wt_R	OK	115.404	185.991	0.68853	2.82849	5e-05	0.00013743	yes
gene714	gene714		SAOUHSC_00764	NC_007795.1:746396-746780	mut_A	wt_R	OK	460.14	741.551	0.688472	2.81387	5e-05	0.00013743	yes
gene235	gene235		SAOUHSC_00254	NC_007795.1:273372-274026	mut_A	wt_R	OK	5.49939	8.85272	0.686849	1.74439	0.0035	0.0071157	yes
gene1088	gene1088		lspA	NC_007795.1:1111793-1113202	mut_A	wt_R	OK	40.2849	64.8243	0.686294	0.535858	0.35925	0.445078	no
gene2208	gene2208		SAOUHSC_02337	NC_007795.1:2165267-2166533	mut_A	wt_R	OK	446.517	717.425	0.684114	2.82812	5e-05	0.00013743	yes
gene2043	gene2043		SAOUHSC_02158	NC_007795.1:2027686-2028973	mut_A	wt_R	OK	389.163	623.784	0.680673	2.81422	5e-05	0.00013743	yes
gene655	gene655		SAOUHSC_00702	NC_007795.1:686793-687216	mut_A	wt_R	OK	55.4272	88.7287	0.678807	2.48078	5e-05	0.00013743	yes
gene1245	gene1245		SAOUHSC_01332	NC_007795.1:1273814-1274678	mut_A	wt_R	OK	258.55	413.415	0.677144	2.78205	5e-05	0.00013743	yes
gene1651	gene1651		clpX	NC_007795.1:1677873-1679136	mut_A	wt_R	OK	949.374	1516.03	0.675248	2.78865	5e-05	0.00013743	yes
gene2687	gene2687		SAOUHSC_02855	NC_007795.1:2628009-2628441	mut_A	wt_R	OK	35.2509	56.2418	0.673984	2.31669	5e-05	0.00013743	yes
gene803	gene803		SAOUHSC_00861	NC_007795.1:829616-830534	mut_A	wt_R	OK	686.7	1095.22	0.673465	2.78856	5e-05	0.00013743	yes
gene2692	gene2692		SAOUHSC_02860	NC_007795.1:2631567-2632734	mut_A	wt_R	OK	557.74	886.436	0.668424	2.76352	5e-05	0.00013743	yes
gene2845	gene2845		SAOUHSC_03025	NC_007795.1:2798580-2799219	mut_A	wt_R	OK	32.7309	52.0014	0.667899	2.47177	5e-05	0.00013743	yes
gene868	gene868		SAOUHSC_00927	NC_007795.1:898055-899711	mut_A	wt_R	OK	60.6698	96.3214	0.666878	2.69182	5e-05	0.00013743	yes
gene356	gene356		SAOUHSC_00383	NC_007795.1:388293-388974	mut_A	wt_R	OK	10.8081	17.1589	0.666846	2.06623	0.0006	0.00141244	yes
gene161	gene161		SAOUHSC_00174	NC_007795.1:190529-191108	mut_A	wt_R	OK	34.966	55.4829	0.66609	2.42998	5e-05	0.00013743	yes
gene2796	gene2796		SAOUHSC_02973	NC_007795.1:2735411-2735870	mut_A	wt_R	OK	100.945	160.147	0.66583	2.61395	5e-05	0.00013743	yes
gene1116	gene1116		rpmB	NC_007795.1:1142973-1143162	mut_A	wt_R	OK	21172.5	33583.2	0.665547	2.72118	5e-05	0.00013743	yes
gene2228	gene2228		SAOUHSC_02360	NC_007795.1:2181655-2182255	mut_A	wt_R	OK	124.259	197.04	0.665133	2.68637	5e-05	0.00013743	yes
gene2209	gene2209		SAOUHSC_02338	NC_007795.1:2166643-2166877	mut_A	wt_R	OK	245.064	388.336	0.664146	2.46479	5e-05	0.00013743	yes
gene253	gene253		SAOUHSC_00274	NC_007795.1:292050-292551	mut_A	wt_R	OK	55.8264	88.3769	0.662722	2.5055	5e-05	0.00013743	yes
gene2214	gene2214		SAOUHSC_02345	NC_007795.1:2170193-2171702	mut_A	wt_R	OK	1652.82	2616.32	0.662612	2.72115	5e-05	0.00013743	yes
gene1979	gene1979		SAOUHSC_02091	NC_007795.1:1968378-1968909	mut_A	wt_R	OK	369.414	584.56	0.662111	2.71857	5e-05	0.00013743	yes
gene1001	gene1001		SAOUHSC_01066	NC_007795.1:1033752-1034664	mut_A	wt_R	OK	780.183	1233.42	0.660784	2.73306	5e-05	0.00013743	yes
gene1277	gene1277		trpD	NC_007795.1:1312411-1313410	mut_A	wt_R	OK	7.85081	12.3994	0.659359	2.11902	0.0005	0.00119766	yes
gene2008	gene2008		SAOUHSC_02122	NC_007795.1:1994711-1996715	mut_A	wt_R	OK	138.857	218.823	0.656159	2.7003	5e-05	0.00013743	yes
gene1209	gene1209		SAOUHSC_01294	NC_007795.1:1248186-1248419	mut_A	wt_R	OK	2.06627	3.25471	0.655498	1.11199	0.4939	0.575827	no
gene2009	gene2009		SAOUHSC_02123	NC_007795.1:1996718-1999600	mut_A	wt_R	OK	101.342	159.613	0.655351	2.48897	5e-05	0.00013743	yes
gene1318	gene1318		SAOUHSC_01413	NC_007795.1:1353323-1354115	mut_A	wt_R	OK	132.661	207.876	0.647983	2.64989	5e-05	0.00013743	yes
gene1200	gene1200		SAOUHSC_01284	NC_007795.1:1240939-1242178	mut_A	wt_R	OK	149.002	233.354	0.647189	2.66662	5e-05	0.00013743	yes
gene2219	gene2219		SAOUHSC_02351	NC_007795.1:2173985-2174438	mut_A	wt_R	OK	1585.8	2482.35	0.646502	2.67229	5e-05	0.00013743	yes
gene101	gene101		SAOUHSC_00111	NC_007795.1:114926-115214	mut_A	wt_R	OK	0.714702	1.11775	0.645182	0.479829	0.4852	0.567859	no
gene2215	gene2215		SAOUHSC_02346	NC_007795.1:2171723-2172784	mut_A	wt_R	OK	2139.75	3345.7	0.644867	1.98239	0.00055	0.00130598	yes
gene2140	gene2140		SAOUHSC_02270	NC_007795.1:2100720-2101971	mut_A	wt_R	OK	4.95394	7.74456	0.644607	1.98263	0.0008	0.00183411	yes
gene474	gene474		SAOUHSC_00503	NC_007795.1:503726-505212	mut_A	wt_R	OK	397.396	620.897	0.643778	1.43646	0.0141	0.0256364	yes
gene660	gene660		SAOUHSC_00707	NC_007795.1:690241-691923	mut_A	wt_R	OK	353.819	552.673	0.643415	2.01194	0.0003	0.000746208	yes
gene2473	gene2473		SAOUHSC_02623	NC_007795.1:2411699-2412749	mut_A	wt_R	OK	171.052	267.023	0.642532	2.64679	5e-05	0.00013743	yes
gene495	gene495		SAOUHSC_00526	NC_007795.1:529607-529862	mut_A	wt_R	OK	1585.48	2473.06	0.641373	2.60557	5e-05	0.00013743	yes
gene2529	gene2529		SAOUHSC_02684	NC_007795.1:2469174-2471580	mut_A	wt_R	OK	898.622	1400.5	0.640152	2.59117	5e-05	0.00013743	yes
gene1666	gene1666		SAOUHSC_01794	NC_007795.1:1691106-1692132	mut_A	wt_R	OK	1422.38	2215.56	0.639364	2.61595	5e-05	0.00013743	yes
gene2547	gene2547		SAOUHSC_02702	NC_007795.1:2484493-2484598	mut_A	wt_R	OK	7610.1	11832.1	0.636719	1.34344	0.02635	0.0452345	yes
gene2713	gene2713		SAOUHSC_02883	NC_007795.1:2656468-2657236	mut_A	wt_R	OK	6.95517	10.8025	0.635204	1.82873	0.0012	0.00266186	yes
gene1168	gene1168		SAOUHSC_01251	NC_007795.1:1202090-1204187	mut_A	wt_R	OK	798.248	1239.25	0.634561	2.6172	5e-05	0.00013743	yes
gene2671	gene2671		SAOUHSC_02837	NC_007795.1:2613694-2613865	mut_A	wt_R	OK	18.0854	28.032	0.632249	0.723872	0.2128	0.284041	no
gene2297	gene2297		SAOUHSC_02427	NC_007795.1:2254505-2256502	mut_A	wt_R	OK	53.9464	83.611	0.632166	1.97051	0.0005	0.00119766	yes
gene1472	gene1472		SAOUHSC_01585	NC_007795.1:1511733-1514191	mut_A	wt_R	OK	610.651	946.409	0.632115	1.66245	0.00445	0.00886397	yes
gene1561	gene1561		prmA	NC_007795.1:1590395-1591334	mut_A	wt_R	OK	412.185	638.715	0.631881	2.60652	5e-05	0.00013743	yes
gene2841	gene2841		SAOUHSC_03021	NC_007795.1:2794365-2795214	mut_A	wt_R	OK	3.49547	5.41549	0.631605	1.53068	0.00925	0.0174368	yes
gene681	gene681		SAOUHSC_00729	NC_007795.1:712363-714247	mut_A	wt_R	OK	85.2317	132.048	0.631597	2.59885	5e-05	0.00013743	yes
gene1540	gene1540		SAOUHSC_01658	NC_007795.1:1570226-1571117	mut_A	wt_R	OK	348.209	539.208	0.63089	2.60212	5e-05	0.00013743	yes
gene2466	gene2466		SAOUHSC_02615	NC_007795.1:2405553-2405880	mut_A	wt_R	OK	291.263	450.989	0.630767	2.53271	5e-05	0.00013743	yes
gene2488	gene2488		SAOUHSC_02641	NC_007795.1:2426130-2427851	mut_A	wt_R	OK	3.95222	6.11878	0.630579	1.34496	0.021	0.0368474	yes
gene2581	gene2581		SAOUHSC_02739	NC_007795.1:2517866-2518802	mut_A	wt_R	OK	196.136	303.634	0.630477	2.59309	5e-05	0.00013743	yes
gene2545	gene2545		SAOUHSC_02700	NC_007795.1:2482880-2484239	mut_A	wt_R	OK	115.295	178.452	0.630208	2.57932	5e-05	0.00013743	yes
gene1565	gene1565		SAOUHSC_01685	NC_007795.1:1595171-1596149	mut_A	wt_R	OK	440.186	681.024	0.629594	2.56823	5e-05	0.00013743	yes
gene218	gene218		SAOUHSC_00235	NC_007795.1:256219-257011	mut_A	wt_R	OK	41.7352	64.5038	0.628118	2.44688	0.0001	0.000265946	yes
gene933	gene933		SAOUHSC_00992	NC_007795.1:963466-963886	mut_A	wt_R	OK	11.6798	18.0379	0.627009	1.62512	0.0065	0.0125806	yes
gene48	gene48		SAOUHSC_00050	NC_007795.1:53567-54050	mut_A	wt_R	OK	70.7283	109.015	0.624166	2.39978	5e-05	0.00013743	yes
gene2528	gene2528		SAOUHSC_02683	NC_007795.1:2467888-2469171	mut_A	wt_R	OK	1283.87	1977.57	0.623225	1.05185	0.0686	0.106404	no
gene980	gene980		SAOUHSC_01042	NC_007795.1:1010590-1011883	mut_A	wt_R	OK	3611.01	5560.26	0.622749	2.55436	5e-05	0.00013743	yes
gene506	gene506		SAOUHSC_00537	NC_007795.1:541782-543005	mut_A	wt_R	OK	33.928	52.2166	0.622032	0.128635	0.70215	0.766662	no
gene2346	gene2346		cbiO	NC_007795.1:2301223-2303686	mut_A	wt_R	OK	148.271	228.161	0.621821	1.32353	0.0224	0.0390809	yes
gene2560	gene2560		SAOUHSC_02716	NC_007795.1:2495986-2498009	mut_A	wt_R	OK	1.94991	3.00022	0.621663	0.834388	0.15125	0.212858	no
gene1762	gene1762		SAOUHSC_01897	NC_007795.1:1808334-1808805	mut_A	wt_R	OK	47.2134	72.6405	0.621576	2.27409	5e-05	0.00013743	yes
gene2010	gene2010		SAOUHSC_02124	NC_007795.1:1996718-1999600	mut_A	wt_R	OK	70.0529	107.745	0.621097	0.962197	0.0978	0.145811	no
gene261	gene261		SAOUHSC_00282	NC_007795.1:297407-298685	mut_A	wt_R	OK	38.4807	59.1468	0.620166	2.48872	5e-05	0.00013743	yes
gene2157	gene2157		SAOUHSC_02286	NC_007795.1:2118247-2119294	mut_A	wt_R	OK	14.6579	22.5274	0.620002	2.23785	5e-05	0.00013743	yes
gene2389	gene2389		SAOUHSC_02529	NC_007795.1:2332087-2333095	mut_A	wt_R	OK	44.3897	68.1761	0.619042	2.16885	5e-05	0.00013743	yes
gene1846	gene1846		SAOUHSC_01981	NC_007795.1:1885344-1886457	mut_A	wt_R	OK	37.0546	56.9101	0.619033	2.45713	5e-05	0.00013743	yes
gene2218	gene2218		SAOUHSC_02350	NC_007795.1:2173236-2173965	mut_A	wt_R	OK	2317.87	3558.17	0.61834	2.55227	5e-05	0.00013743	yes
gene2859	gene2859		SAOUHSC_03041	NC_007795.1:2811507-2812005	mut_A	wt_R	OK	6.40719	9.82233	0.616374	1.42287	0.0153	0.0276547	yes
gene1793	gene1793		SAOUHSC_01930	NC_007795.1:1833475-1833835	mut_A	wt_R	OK	63.7969	97.7	0.614871	2.17648	0.0002	0.000510373	yes
gene1338	gene1338		SAOUHSC_01436	NC_007795.1:1372068-1372506	mut_A	wt_R	OK	183.96	281.647	0.614491	2.47313	5e-05	0.00013743	yes
gene682	gene682		SAOUHSC_00730	NC_007795.1:714258-716040	mut_A	wt_R	OK	140.096	214.347	0.613531	2.52355	5e-05	0.00013743	yes
gene428	gene428		SAOUHSC_00463	NC_007795.1:464660-465197	mut_A	wt_R	OK	145.786	222.732	0.611457	2.4742	5e-05	0.00013743	yes
gene2751	gene2751		SAOUHSC_02924	NC_007795.1:2689520-2690858	mut_A	wt_R	OK	10.0952	15.4068	0.609895	2.16141	0.0001	0.000265946	yes
gene1371	gene1371		SAOUHSC_01479	NC_007795.1:1435594-1436747	mut_A	wt_R	OK	122.175	186.3	0.608677	1.91011	0.001	0.00225275	yes
gene2391	gene2391		SAOUHSC_02531	NC_007795.1:2333256-2334901	mut_A	wt_R	OK	18.401	28.015	0.606416	2.02998	0.0005	0.00119766	yes
gene1742	gene1742		SAOUHSC_01874	NC_007795.1:1788484-1788796	mut_A	wt_R	OK	403.709	613.468	0.603671	2.44013	5e-05	0.00013743	yes
gene2155	gene2155		SAOUHSC_02284	NC_007795.1:2115681-2116686	mut_A	wt_R	OK	11.1596	16.9521	0.603177	2.06495	0.00055	0.00130598	yes
gene1298	gene1298		SAOUHSC_01389	NC_007795.1:1331362-1332346	mut_A	wt_R	OK	23.1832	35.1524	0.600539	2.26978	0.0001	0.000265946	yes
gene1359	gene1359		SAOUHSC_01467	NC_007795.1:1420877-1423735	mut_A	wt_R	OK	1132.53	1715.11	0.598758	2.3143	0.0001	0.000265946	yes
gene1617	gene1617		SAOUHSC_01743	NC_007795.1:1646765-1647284	mut_A	wt_R	OK	360.034	545.071	0.59831	2.44864	5e-05	0.00013743	yes
gene1350	gene1350		SAOUHSC_01454	NC_007795.1:1410724-1411603	mut_A	wt_R	OK	175.734	266.009	0.598085	2.45159	5e-05	0.00013743	yes
gene614	gene614		SAOUHSC_00661	NC_007795.1:648520-649564	mut_A	wt_R	OK	40.2726	60.9207	0.597132	2.37224	0.0001	0.000265946	yes
gene1905	gene1905		SAOUHSC_02012	NC_007795.1:1921171-1921981	mut_A	wt_R	OK	205.835	311.288	0.596759	2.4484	5e-05	0.00013743	yes
gene418	gene418		tmk	NC_007795.1:456068-456686	mut_A	wt_R	OK	45.5309	68.8129	0.595833	2.27452	0.00015	0.000389241	yes
gene2394	gene2394		SAOUHSC_02534	NC_007795.1:2335707-2335942	mut_A	wt_R	OK	20.5107	30.9777	0.594849	0.390202	0.42485	0.510817	no
gene119	gene119		SAOUHSC_00129	NC_007795.1:134914-136060	mut_A	wt_R	OK	58.9118	88.9062	0.593727	2.40605	5e-05	0.00013743	yes
gene2542	gene2542		SAOUHSC_02697	NC_007795.1:2480552-2482760	mut_A	wt_R	OK	1952.5	2938.2	0.589605	1.52512	0.00805	0.0153155	yes
gene12	gene12		SAOUHSC_00014	NC_007795.1:17364-18303	mut_A	wt_R	OK	118.834	178.791	0.589331	2.41258	5e-05	0.00013743	yes
gene1363	gene1363		asnC	NC_007795.1:1426309-1427602	mut_A	wt_R	OK	1154.35	1734.05	0.587071	2.42131	5e-05	0.00013743	yes
gene2723	gene2723		SAOUHSC_02894	NC_007795.1:2665324-2665702	mut_A	wt_R	OK	61.9465	93.0057	0.586297	2.1052	0.0001	0.000265946	yes
gene2156	gene2156		SAOUHSC_02285	NC_007795.1:2116715-2118245	mut_A	wt_R	OK	11.8964	17.8378	0.58442	2.15394	0.0002	0.000510373	yes
gene1239	gene1239		SAOUHSC_01326	NC_007795.1:1268367-1269822	mut_A	wt_R	OK	93.1811	139.635	0.583549	2.3891	0.00015	0.000389241	yes
gene2727	gene2727		SAOUHSC_02898	NC_007795.1:2666989-2668244	mut_A	wt_R	OK	28.9455	43.372	0.583423	1.83537	0.0015	0.00327128	yes
gene751	gene751		SAOUHSC_00803	NC_007795.1:785348-787721	mut_A	wt_R	OK	381.283	571.291	0.583364	2.41258	5e-05	0.00013743	yes
gene1250	gene1250		SAOUHSC_01338	NC_007795.1:1278773-1279146	mut_A	wt_R	OK	1282.55	1919.54	0.581748	2.34517	5e-05	0.00013743	yes
gene2524	gene2524		SAOUHSC_02679	NC_007795.1:2461103-2463787	mut_A	wt_R	OK	610.296	913.339	0.581641	0.968875	0.09875	0.147049	no
gene1102	gene1102		rpoZ	NC_007795.1:1126850-1127692	mut_A	wt_R	OK	1472.76	2203.65	0.581373	1.04714	0.06865	0.106414	no
gene1129	gene1129		SAOUHSC_01206	NC_007795.1:1152771-1157907	mut_A	wt_R	OK	64.5996	96.5377	0.579567	0.29838	0.656	0.728782	no
gene981	gene981		SAOUHSC_01043	NC_007795.1:1011886-1013293	mut_A	wt_R	OK	5119.66	7647.6	0.578959	2.37465	5e-05	0.00013743	yes
gene2592	gene2592		SAOUHSC_02752	NC_007795.1:2529340-2530468	mut_A	wt_R	OK	70.9169	105.859	0.577949	2.35268	5e-05	0.00013743	yes
gene1346	gene1346		SAOUHSC_01448	NC_007795.1:1405095-1406487	mut_A	wt_R	OK	89.504	133.383	0.57555	2.336	5e-05	0.00013743	yes
gene1302	gene1302		SAOUHSC_01395	NC_007795.1:1338096-1339086	mut_A	wt_R	OK	45.3643	67.5683	0.574789	2.15247	0.00035	0.000861862	yes
gene1624	gene1624		ruvA	NC_007795.1:1655839-1656442	mut_A	wt_R	OK	360.569	536.907	0.574399	2.36371	5e-05	0.00013743	yes
gene1626	gene1626		obgE	NC_007795.1:1656923-1658216	mut_A	wt_R	OK	436.329	649.492	0.573893	2.37538	5e-05	0.00013743	yes
gene1739	gene1739		SAOUHSC_01871	NC_007795.1:1777436-1779790	mut_A	wt_R	OK	218.469	324.887	0.572507	1.94528	0.00065	0.00151996	yes
gene1710	gene1710		SAOUHSC_01839	NC_007795.1:1744666-1745929	mut_A	wt_R	OK	144.742	215.12	0.571661	2.35352	5e-05	0.00013743	yes
gene2670	gene2670		SAOUHSC_02836	NC_007795.1:2612765-2613257	mut_A	wt_R	OK	78.948	117.271	0.570868	2.21787	0.00015	0.000389241	yes
gene927	gene927		SAOUHSC_00985	NC_007795.1:953071-957547	mut_A	wt_R	OK	1063.38	1579.21	0.570551	1.93352	0.001	0.00225275	yes
gene2544	gene2544		SAOUHSC_02699	NC_007795.1:2480552-2482760	mut_A	wt_R	OK	1185.98	1759.76	0.569296	1.18703	0.0421	0.0695541	no
gene2699	gene2699		SAOUHSC_02867	NC_007795.1:2641273-2641822	mut_A	wt_R	OK	63.3891	93.989	0.568257	2.19694	0.0002	0.000510373	yes
gene1640	gene1640		valS	NC_007795.1:1665675-1668306	mut_A	wt_R	OK	415.449	615.807	0.567809	2.34515	5e-05	0.00013743	yes
gene795	gene795		SAOUHSC_00852	NC_007795.1:823342-823480	mut_A	wt_R	OK	68.9068	102.129	0.56768	0.674108	0.24275	0.317472	no
gene2724	gene2724		SAOUHSC_02895	NC_007795.1:2665718-2666540	mut_A	wt_R	OK	30.66	45.44	0.567603	2.16006	0.00015	0.000389241	yes
gene1178	gene1178		SAOUHSC_01261	NC_007795.1:1214906-1216058	mut_A	wt_R	OK	80.9039	119.831	0.566714	2.31499	0.00015	0.000389241	yes
gene1128	gene1128		SAOUHSC_01205	NC_007795.1:1152771-1157907	mut_A	wt_R	OK	200.823	297.402	0.566491	1.45741	0.01115	0.0207795	yes
gene2804	gene2804		SAOUHSC_02983	NC_007795.1:2749271-2752131	mut_A	wt_R	OK	131.084	193.936	0.565088	1.74365	0.0023	0.00483177	yes
gene2498	gene2498		SAOUHSC_02652	NC_007795.1:2438501-2439404	mut_A	wt_R	OK	235.965	349.094	0.56504	2.32368	5e-05	0.00013743	yes
gene995	gene995		SAOUHSC_01060	NC_007795.1:1025648-1025816	mut_A	wt_R	OK	249.789	369.278	0.563999	1.60901	0.00575	0.0112351	yes
gene1616	gene1616		SAOUHSC_01742	NC_007795.1:1644148-1646338	mut_A	wt_R	OK	243.818	359.423	0.559878	2.31022	0.0001	0.000265946	yes
gene1199	gene1199		SAOUHSC_01283	NC_007795.1:1239682-1240921	mut_A	wt_R	OK	76.9871	113.412	0.558878	2.28246	0.0001	0.000265946	yes
gene246	gene246		SAOUHSC_00266	NC_007795.1:286254-287560	mut_A	wt_R	OK	104.798	154.361	0.558699	1.72779	0.0029	0.00598992	yes
gene398	gene398		SAOUHSC_00430	NC_007795.1:429215-430086	mut_A	wt_R	OK	154.611	227.683	0.558388	1.90126	0.0007	0.00162914	yes
gene624	gene624		SAOUHSC_00671	NC_007795.1:659531-660329	mut_A	wt_R	OK	377.117	555.263	0.558158	2.29517	5e-05	0.00013743	yes
gene2558	gene2558		SAOUHSC_02714	NC_007795.1:2493884-2495985	mut_A	wt_R	OK	8.19076	12.0593	0.558081	1.23809	0.033	0.0553752	no
gene2298	gene2298		SAOUHSC_02428	NC_007795.1:2254505-2256502	mut_A	wt_R	OK	36.172	53.2392	0.557615	1.45257	0.0116	0.0215366	yes
gene2007	gene2007		SAOUHSC_02121	NC_007795.1:1993499-1994699	mut_A	wt_R	OK	201.013	295.546	0.556093	2.28877	5e-05	0.00013743	yes
gene1011	gene1011		SAOUHSC_01076	NC_007795.1:1039995-1041135	mut_A	wt_R	OK	55.4916	81.552	0.555453	2.24987	0.00015	0.000389241	yes
gene656	gene656		SAOUHSC_00703	NC_007795.1:687424-688591	mut_A	wt_R	OK	46.9662	68.9919	0.554803	2.22993	0.00015	0.000389241	yes
gene2159	gene2159		leuD	NC_007795.1:2120678-2121251	mut_A	wt_R	OK	11.0556	16.2006	0.551266	1.59363	0.00685	0.0131958	yes
gene2385	gene2385		SAOUHSC_02524	NC_007795.1:2326645-2326963	mut_A	wt_R	OK	128.732	188.63	0.551191	2.07607	0.0003	0.000746208	yes
gene2319	gene2319		SAOUHSC_02455	NC_007795.1:2279095-2279524	mut_A	wt_R	OK	3.64913	5.34432	0.550455	0.961871	0.09575	0.143188	no
gene1764	gene1764		SAOUHSC_01899	NC_007795.1:1808917-1809791	mut_A	wt_R	OK	52.259	76.5211	0.550179	1.38621	0.01755	0.0314672	yes
gene1283	gene1283		SAOUHSC_01374	NC_007795.1:1318356-1319616	mut_A	wt_R	OK	470.373	688.278	0.549188	2.27166	5e-05	0.00013743	yes
gene1317	gene1317		SAOUHSC_01412	NC_007795.1:1351423-1353310	mut_A	wt_R	OK	115.35	168.501	0.546735	2.25018	5e-05	0.00013743	yes
gene1120	gene1120		SAOUHSC_01196	NC_007795.1:1148092-1148665	mut_A	wt_R	OK	439.134	641.196	0.546105	2.24961	0.00015	0.000389241	yes
gene1084	gene1084		SAOUHSC_01156	NC_007795.1:1105461-1106268	mut_A	wt_R	OK	114.577	167.26	0.545772	2.22369	5e-05	0.00013743	yes
gene2158	gene2158		SAOUHSC_02287	NC_007795.1:2119307-2120678	mut_A	wt_R	OK	13.3308	19.4377	0.544096	2.01737	0.0006	0.00141244	yes
gene1575	gene1575		SAOUHSC_01695	NC_007795.1:1605636-1605990	mut_A	wt_R	OK	155.436	226.578	0.543694	2.12204	0.00015	0.000389241	yes
gene1516	gene1516		SAOUHSC_01630	NC_007795.1:1551234-1551621	mut_A	wt_R	OK	1428.94	2081.06	0.542373	2.23172	0.0001	0.000265946	yes
gene2527	gene2527		SAOUHSC_02682	NC_007795.1:2467888-2469171	mut_A	wt_R	OK	1092.07	1588.38	0.540483	2.00738	0.0004	0.000978131	yes
gene320	gene320		ychF	NC_007795.1:359011-360109	mut_A	wt_R	OK	359.494	522.703	0.540024	2.22492	5e-05	0.00013743	yes
gene758	gene758		SAOUHSC_00811	NC_007795.1:792192-792723	mut_A	wt_R	OK	44.9333	65.2782	0.538815	1.99635	0.00075	0.00173402	yes
gene925	gene925		SAOUHSC_00983	NC_007795.1:953071-957547	mut_A	wt_R	OK	104.759	152.071	0.537666	0.866886	0.12995	0.186618	no
gene988	gene988		SAOUHSC_01050	NC_007795.1:1018277-1019297	mut_A	wt_R	OK	695.405	1009.14	0.537204	2.22419	0.00025	0.000630123	yes
gene97	gene97		SAOUHSC_00106	NC_007795.1:110292-111837	mut_A	wt_R	OK	10.8561	15.7507	0.536907	1.98033	0.0004	0.000978131	yes
gene1118	gene1118		SAOUHSC_01193	NC_007795.1:1143993-1145640	mut_A	wt_R	OK	563.808	817.676	0.536326	2.21919	0.00015	0.000389241	yes
gene293	gene293		SAOUHSC_00317	NC_007795.1:331345-332704	mut_A	wt_R	OK	128.698	186.409	0.534485	2.14845	0.0001	0.000265946	yes
gene2744	gene2744		SAOUHSC_02916	NC_007795.1:2682297-2682669	mut_A	wt_R	OK	460.719	666.161	0.531985	2.16954	0.00015	0.000389241	yes
gene181	gene181		SAOUHSC_00195	NC_007795.1:214245-215430	mut_A	wt_R	OK	11.6027	16.7678	0.531236	1.89226	0.001	0.00225275	yes
gene1002	gene1002		SAOUHSC_01067	NC_007795.1:1034688-1035150	mut_A	wt_R	OK	623.864	901.078	0.530421	2.18417	5e-05	0.00013743	yes
gene2543	gene2543		SAOUHSC_02698	NC_007795.1:2480552-2482760	mut_A	wt_R	OK	1731.91	2499.39	0.529208	1.26723	0.02795	0.0477811	yes
gene993	gene993		SAOUHSC_01055a	NC_007795.1:1023368-1023560	mut_A	wt_R	OK	207.859	299.773	0.528265	1.63555	0.0055	0.0107809	yes
gene1327	gene1327		SAOUHSC_01423	NC_007795.1:1363078-1363693	mut_A	wt_R	OK	267.746	383.889	0.519824	2.13023	5e-05	0.00013743	yes
gene1113	gene1113		SAOUHSC_01188	NC_007795.1:1140424-1141300	mut_A	wt_R	OK	195.556	280.363	0.519713	2.13508	0.0003	0.000746208	yes
gene1010	gene1010		coaD	NC_007795.1:1039451-1039934	mut_A	wt_R	OK	279.863	401.065	0.519116	2.12415	0.0002	0.000510373	yes
gene454	gene454		SAOUHSC_00491	NC_007795.1:487921-489541	mut_A	wt_R	OK	239.503	342.816	0.517388	1.48088	0.01105	0.0206088	yes
gene924	gene924		SAOUHSC_00982	NC_007795.1:953071-957547	mut_A	wt_R	OK	62.7076	89.7548	0.517349	0.541247	0.34095	0.425971	no
gene1760	gene1760		SAOUHSC_01895	NC_007795.1:1806781-1807636	mut_A	wt_R	OK	610.247	873.411	0.517269	2.13486	0.00015	0.000389241	yes
gene1578	gene1578		SAOUHSC_01698	NC_007795.1:1607136-1607427	mut_A	wt_R	OK	148.519	212.538	0.517069	1.93415	0.0013	0.00286816	yes
gene692	gene692		SAOUHSC_00740	NC_007795.1:725113-725848	mut_A	wt_R	OK	219.634	313.915	0.51527	2.1093	0.00025	0.000630123	yes
gene424	gene424		SAOUHSC_00458	NC_007795.1:459624-460591	mut_A	wt_R	OK	92.8262	132.601	0.51449	0.896082	0.11685	0.170594	no
gene2468	gene2468		SAOUHSC_02618	NC_007795.1:2405928-2408222	mut_A	wt_R	OK	66.333	94.7516	0.514424	1.80004	0.00195	0.00417493	yes
gene1397	gene1397		SAOUHSC_01505	NC_007795.1:1458084-1458630	mut_A	wt_R	OK	365.124	521.459	0.514169	2.10914	0.00035	0.000861862	yes
gene2763	gene2763		SAOUHSC_02936	NC_007795.1:2702388-2703075	mut_A	wt_R	OK	7.7327	11.0394	0.513622	1.44548	0.01325	0.0241982	yes
gene19	gene19		SAOUHSC_00020	NC_007795.1:24930-25632	mut_A	wt_R	OK	238.324	340.226	0.513569	2.10224	0.0002	0.000510373	yes
gene677	gene677		SAOUHSC_00725	NC_007795.1:707686-707893	mut_A	wt_R	OK	268.487	382.818	0.511806	1.81565	0.00175	0.00376311	yes
gene2189	gene2189		ddl	NC_007795.1:2151576-2152647	mut_A	wt_R	OK	428.981	610.831	0.509859	2.10143	0.0002	0.000510373	yes
gene374	gene374		SAOUHSC_00404	NC_007795.1:406301-407087	mut_A	wt_R	OK	73.7193	104.942	0.509482	2.04389	0.00035	0.000861862	yes
gene382	gene382		SAOUHSC_00412	NC_007795.1:413511-414996	mut_A	wt_R	OK	117.681	167.495	0.509229	2.08705	0.0004	0.000978131	yes
gene2619	gene2619		SAOUHSC_02780	NC_007795.1:2555391-2555794	mut_A	wt_R	OK	30.1044	42.8431	0.509088	0.222885	0.75845	0.810859	no
gene2465	gene2465		SAOUHSC_02614	NC_007795.1:2404504-2405524	mut_A	wt_R	OK	639.528	910.043	0.508926	2.1072	0.00025	0.000630123	yes
gene616	gene616		SAOUHSC_00663	NC_007795.1:650529-651036	mut_A	wt_R	OK	185.175	263.208	0.50731	2.05103	0.0003	0.000746208	yes
gene1025	gene1025		pheS	NC_007795.1:1051882-1055343	mut_A	wt_R	OK	215.023	305.364	0.50604	0.932299	0.10735	0.158512	no
gene1641	gene1641		SAOUHSC_01768	NC_007795.1:1668708-1669269	mut_A	wt_R	OK	263.087	373.515	0.505629	2.06797	0.00035	0.000861862	yes
gene1085	gene1085		SAOUHSC_01158	NC_007795.1:1106291-1106909	mut_A	wt_R	OK	1246.09	1767.89	0.504624	2.08815	5e-05	0.00013743	yes
gene2226	gene2226		SAOUHSC_02358	NC_007795.1:2179755-2180508	mut_A	wt_R	OK	300.989	426.591	0.503143	2.06855	0.0003	0.000746208	yes
gene364	gene364		SAOUHSC_00393	NC_007795.1:396275-396974	mut_A	wt_R	OK	7.51455	10.6462	0.502585	1.40941	0.01565	0.0282665	yes
gene1665	gene1665		nrdR	NC_007795.1:1690426-1690897	mut_A	wt_R	OK	745.396	1055.39	0.501699	2.06349	0.0004	0.000978131	yes
gene154	gene154		SAOUHSC_00167	NC_007795.1:180401-183429	mut_A	wt_R	OK	57.5928	81.4775	0.500514	1.91259	0.00075	0.00173402	yes
gene825	gene825		SAOUHSC_00883	NC_007795.1:848192-849299	mut_A	wt_R	OK	194.983	275.801	0.500275	1.02776	0.0727	0.111706	no
gene866	gene866		SAOUHSC_00925	NC_007795.1:896023-898037	mut_A	wt_R	OK	57.3863	81.0637	0.49835	1.34992	0.0199	0.0351176	yes
gene2207	gene2207		fabZ	NC_007795.1:2164793-2165234	mut_A	wt_R	OK	707.472	999.113	0.497976	2.05162	0.00015	0.000389241	yes
gene315	gene315		SAOUHSC_00340	NC_007795.1:349924-356220	mut_A	wt_R	OK	8.32331	11.7399	0.496191	0.681725	0.24965	0.324941	no
gene2635	SasG		SAOUHSC_02798	NC_007795.1:2570008-2574892	mut_A	wt_R	OK	30.57	43.0796	0.494887	2.03085	0.0003	0.000746208	yes
gene2514	gene2514		SAOUHSC_02668	NC_007795.1:2453507-2453873	mut_A	wt_R	OK	235.891	332.391	0.494762	1.98446	0.0005	0.00119766	yes
gene2296	gene2296		SAOUHSC_02426	NC_007795.1:2252899-2254093	mut_A	wt_R	OK	66.631	93.7901	0.493241	1.99176	0.00075	0.00173402	yes
gene749	gene749		secG	NC_007795.1:784225-784459	mut_A	wt_R	OK	671.56	944.683	0.492314	1.97031	0.00065	0.00151996	yes
gene1035	gene1035		SAOUHSC_01103	NC_007795.1:1064669-1065284	mut_A	wt_R	OK	763.34	1073.33	0.4917	2.01841	0.0003	0.000746208	yes
gene254	gene254		SAOUHSC_00275	NC_007795.1:292561-293062	mut_A	wt_R	OK	22.4265	31.5134	0.490763	1.59155	0.0067	0.0129474	yes
gene2743	gene2743		SAOUHSC_02915	NC_007795.1:2680486-2682169	mut_A	wt_R	OK	31.5466	44.3183	0.490415	1.97573	0.00045	0.0010885	yes
gene2451	gene2451		SAOUHSC_02597	NC_007795.1:2386752-2388357	mut_A	wt_R	OK	90.0265	126.373	0.489264	1.98974	0.0006	0.00141244	yes
gene16	gene16		SAOUHSC_00019	NC_007795.1:22443-23727	mut_A	wt_R	OK	200.317	281.189	0.489252	2.00941	0.00045	0.0010885	yes
gene2722	gene2722		SAOUHSC_02893	NC_007795.1:2664944-2665175	mut_A	wt_R	OK	6.72858	9.43807	0.488189	0.605123	0.28965	0.368237	no
gene1278	gene1278		trpC	NC_007795.1:1313411-1316754	mut_A	wt_R	OK	6.47961	9.08804	0.488062	0.725298	0.21235	0.284041	no
gene966	gene966		SAOUHSC_01028	NC_007795.1:998121-998388	mut_A	wt_R	OK	6255.19	8765.62	0.486802	2.01768	0.00035	0.000861862	yes
gene1639	gene1639		SAOUHSC_01766	NC_007795.1:1664391-1665663	mut_A	wt_R	OK	506.017	709.09	0.486783	2.01715	0.00045	0.0010885	yes
gene397	gene397		SAOUHSC_00429	NC_007795.1:429215-430086	mut_A	wt_R	OK	94.1725	131.936	0.486464	1.04837	0.06915	0.10692	no
gene2025	gene2025		SAOUHSC_02140	NC_007795.1:2013576-2014506	mut_A	wt_R	OK	1612.37	2258.68	0.486303	2.00834	0.0006	0.00141244	yes
gene2378	gene2378		SAOUHSC_02517	NC_007795.1:2320523-2322659	mut_A	wt_R	OK	93.8195	131.359	0.485555	2.00038	0.0005	0.00119766	yes
gene818	gene818		SAOUHSC_00876	NC_007795.1:840737-840974	mut_A	wt_R	OK	763.212	1068.49	0.48542	1.95627	0.0006	0.00141244	yes
gene2740	gene2740		SAOUHSC_02912	NC_007795.1:2679236-2679686	mut_A	wt_R	OK	277.337	388.177	0.485076	1.96749	0.0007	0.00162914	yes
gene1078	gene1078		SAOUHSC_01149	NC_007795.1:1100156-1101569	mut_A	wt_R	OK	1565.63	2189.85	0.48409	1.99945	0.0005	0.00119766	yes
gene366	gene366		SAOUHSC_00395	NC_007795.1:398417-399101	mut_A	wt_R	OK	14.3614	20.0774	0.48338	1.57443	0.00795	0.0151605	yes
gene2323	gene2323		SAOUHSC_02458	NC_007795.1:2281919-2282528	mut_A	wt_R	OK	1.52452	2.12915	0.48192	0.715003	0.2127	0.284041	no
gene690	gene690		SAOUHSC_00738	NC_007795.1:722747-724253	mut_A	wt_R	OK	897.594	1253.42	0.481737	1.9902	0.00065	0.00151996	yes
gene427	gene427		SAOUHSC_00462	NC_007795.1:463720-464494	mut_A	wt_R	OK	813.78	1136.24	0.481553	1.99078	0.00055	0.00130598	yes
gene1519	gene1519		gcvT	NC_007795.1:1554816-1555908	mut_A	wt_R	OK	154.561	215.735	0.481085	1.97134	0.0007	0.00162914	yes
gene2803	gene2803		SAOUHSC_02982	NC_007795.1:2747122-2749030	mut_A	wt_R	OK	537.734	750.412	0.480791	1.98836	0.00065	0.00151996	yes
gene2475	gene2475		SAOUHSC_02625	NC_007795.1:2413823-2414731	mut_A	wt_R	OK	148.988	207.794	0.479957	1.29181	0.0232	0.0402482	yes
gene2805	gene2805		SAOUHSC_02984	NC_007795.1:2749271-2752131	mut_A	wt_R	OK	92.2427	128.622	0.479628	1.28024	0.0273	0.0467674	yes
gene1738	gene1738		SAOUHSC_01870	NC_007795.1:1777436-1779790	mut_A	wt_R	OK	313.518	437.075	0.479334	1.12956	0.04965	0.080249	no
gene310	gene310		SAOUHSC_00335	NC_007795.1:346193-347327	mut_A	wt_R	OK	12.9943	18.1079	0.478744	1.71798	0.0024	0.00502896	yes
gene2000	gene2000		SAOUHSC_02113	NC_007795.1:1985146-1986508	mut_A	wt_R	OK	79.2689	110.414	0.478102	1.95166	0.00075	0.00173402	yes
gene2387	gene2387		SAOUHSC_02527	NC_007795.1:2330433-2331699	mut_A	wt_R	OK	228.244	317.676	0.47698	1.96593	0.00085	0.0019415	yes
gene2732	gene2732		SAOUHSC_02904	NC_007795.1:2671336-2673776	mut_A	wt_R	OK	6.01047	8.36536	0.476949	1.13228	0.0515	0.0827498	no
gene867	gene867		SAOUHSC_00926	NC_007795.1:896023-898037	mut_A	wt_R	OK	74.0487	103.055	0.476866	1.35807	0.01805	0.0322228	yes
gene2739	gene2739		SAOUHSC_02911	NC_007795.1:2678160-2678883	mut_A	wt_R	OK	51.0019	70.836	0.473932	1.85453	0.0013	0.00286816	yes
gene74	gene74		SAOUHSC_00081	NC_007795.1:81757-90199	mut_A	wt_R	OK	9.78523	13.5887	0.473733	0.512672	0.37565	0.461357	no
gene1906	gene1906		SAOUHSC_02013	NC_007795.1:1922321-1922837	mut_A	wt_R	OK	488.548	677.679	0.472103	1.93735	0.001	0.00225275	yes
gene442	gene442		SAOUHSC_00479	NC_007795.1:473152-480200	mut_A	wt_R	OK	173.166	240.109	0.471533	0.859637	0.13015	0.186687	no
gene277	gene277		SAOUHSC_00301	NC_007795.1:316639-317467	mut_A	wt_R	OK	62.3701	86.4718	0.471375	1.88263	0.0014	0.003075	yes
gene1281	gene1281		trpA	NC_007795.1:1313411-1316754	mut_A	wt_R	OK	21.5813	29.9039	0.470552	1.24473	0.03035	0.0514549	no
gene1845	gene1845		SAOUHSC_01980	NC_007795.1:1884699-1885323	mut_A	wt_R	OK	68.9859	95.584	0.470468	1.85328	0.0011	0.00246224	yes
gene659	gene659		SAOUHSC_00706	NC_007795.1:690241-691923	mut_A	wt_R	OK	341.881	473.529	0.469959	1.22851	0.0319	0.0537862	no
gene1301	gene1301		SAOUHSC_01394	NC_007795.1:1336827-1338033	mut_A	wt_R	OK	53.1221	73.5696	0.469798	1.78266	0.00265	0.0055199	yes
gene2396	gene2396		SAOUHSC_02536	NC_007795.1:2336045-2337068	mut_A	wt_R	OK	287.093	397.549	0.469612	1.93615	0.0009	0.00204621	yes
gene2515	gene2515		SAOUHSC_02669	NC_007795.1:2454270-2454717	mut_A	wt_R	OK	1037.71	1436.85	0.469507	1.93323	0.0008	0.00183411	yes
gene436	gene436		glmU	NC_007795.1:469574-470927	mut_A	wt_R	OK	506.091	700.733	0.469468	1.94486	0.00095	0.0021559	yes
gene100	gene100		SAOUHSC_00109	NC_007795.1:114082-114568	mut_A	wt_R	OK	2.05432	2.84158	0.468029	0.701476	0.21915	0.29141	no
gene996	gene996		SAOUHSC_01061	NC_007795.1:1025817-1026300	mut_A	wt_R	OK	180.535	249.707	0.467959	1.89443	0.00135	0.00297048	yes
gene1997	gene1997		SAOUHSC_02110	NC_007795.1:1982507-1983062	mut_A	wt_R	OK	207.891	287.462	0.467543	1.90778	0.001	0.00225275	yes
gene1542	gene1542		SAOUHSC_01660	NC_007795.1:1572586-1573687	mut_A	wt_R	OK	117.259	161.926	0.46563	1.907	0.0006	0.00141244	yes
gene1108	gene1108		SAOUHSC_01183	NC_007795.1:1133638-1136359	mut_A	wt_R	OK	477.486	659.048	0.464923	1.14814	0.0468	0.0763448	no
gene619	gene619		SAOUHSC_00666	NC_007795.1:652087-653795	mut_A	wt_R	OK	63.1048	87.0949	0.464839	1.54931	0.0059	0.0115099	yes
gene2154	gene2154		SAOUHSC_02283	NC_007795.1:2113521-2115545	mut_A	wt_R	OK	7.53568	10.3912	0.463554	0.261261	0.71265	0.775031	no
gene475	gene475		SAOUHSC_00504	NC_007795.1:503726-505212	mut_A	wt_R	OK	365.758	504.313	0.463431	1.59433	0.0055	0.0107809	yes
gene373	gene373		SAOUHSC_00402	NC_007795.1:405464-406283	mut_A	wt_R	OK	20.8367	28.7175	0.462804	1.67305	0.0034	0.00692958	yes
gene967	gene967		SAOUHSC_01029	NC_007795.1:998390-1000109	mut_A	wt_R	OK	3756.49	5169.1	0.460527	1.89938	0.001	0.00225275	yes
gene1372	gene1372		SAOUHSC_01480	NC_007795.1:1436760-1437864	mut_A	wt_R	OK	290.407	399.575	0.460388	1.90037	0.001	0.00225275	yes
gene2840	gene2840		SAOUHSC_03020	NC_007795.1:2793782-2794337	mut_A	wt_R	OK	13.3297	18.34	0.460343	1.36509	0.0189	0.0335697	yes
gene982	gene982		SAOUHSC_01044	NC_007795.1:1013460-1013736	mut_A	wt_R	OK	144.911	199.147	0.458669	1.67981	0.00405	0.00810659	yes
gene1894	gene1894		SAOUHSC_02000	NC_007795.1:1909258-1910548	mut_A	wt_R	OK	200.249	275.162	0.458491	1.8888	0.00085	0.0019415	yes
gene2313	gene2313		SAOUHSC_02449	NC_007795.1:2273154-2274567	mut_A	wt_R	OK	11.0466	15.1651	0.457142	1.662	0.0044	0.00877859	yes
gene5	gene5		SAOUHSC_00006	NC_007795.1:7004-9668	mut_A	wt_R	OK	592.926	813.88	0.456962	1.88831	0.0011	0.00246224	yes
gene1260	gene1260		SAOUHSC_01350	NC_007795.1:1291391-1292000	mut_A	wt_R	OK	484.452	664.954	0.4569	1.88183	0.0008	0.00183411	yes
gene502	gene502		SAOUHSC_00533	NC_007795.1:537594-538473	mut_A	wt_R	OK	1634.7	2243.03	0.456421	1.88377	0.00155	0.00336243	yes
gene23	gene23		SAOUHSC_00024	NC_007795.1:29976-30777	mut_A	wt_R	OK	53.862	73.8732	0.455784	1.80273	0.00215	0.00455164	yes
gene2152	gene2152		SAOUHSC_02281	NC_007795.1:2111805-2113494	mut_A	wt_R	OK	11.6113	15.8965	0.45318	1.65804	0.0037	0.0074852	yes
gene1279	gene1279		SAOUHSC_01370	NC_007795.1:1313411-1316754	mut_A	wt_R	OK	4.99397	6.8344	0.452629	0.493415	0.39995	0.486586	no
gene2001	gene2001		SAOUHSC_02114	NC_007795.1:1986588-1987536	mut_A	wt_R	OK	324.916	444.319	0.451532	1.85858	0.00125	0.00277027	yes
gene11	gene11		SAOUHSC_00013	NC_007795.1:16105-17074	mut_A	wt_R	OK	31.3026	42.7988	0.451287	1.73862	0.0026	0.00542494	yes
gene1186	gene1186		SAOUHSC_01269	NC_007795.1:1223949-1225494	mut_A	wt_R	OK	257.046	351.237	0.450418	1.85414	0.0014	0.003075	yes
gene429	gene429		ksgA	NC_007795.1:465207-466101	mut_A	wt_R	OK	90.5125	123.637	0.449919	1.8299	0.00175	0.00376311	yes
gene1588	gene1588		SAOUHSC_01709	NC_007795.1:1615286-1617400	mut_A	wt_R	OK	44.8171	61.0936	0.44697	1.4134	0.0139	0.0253101	yes
gene661	gene661		SAOUHSC_00708	NC_007795.1:691928-693887	mut_A	wt_R	OK	691.041	941.785	0.446627	1.83755	0.0008	0.00183411	yes
gene309	gene309		SAOUHSC_00334	NC_007795.1:344355-345827	mut_A	wt_R	OK	184.268	251.021	0.446004	1.41555	0.01285	0.0235727	yes
gene949	gene949		SAOUHSC_01010	NC_007795.1:980918-981886	mut_A	wt_R	OK	56.6393	77.1546	0.445948	1.62135	0.00455	0.00905583	yes
gene706	gene706		SAOUHSC_00755	NC_007795.1:738231-738552	mut_A	wt_R	OK	326.168	443.786	0.444248	1.78659	0.0027	0.00560506	yes
gene384	gene384		SAOUHSC_00414	NC_007795.1:417875-418238	mut_A	wt_R	OK	492.599	669.5	0.442672	1.80988	0.00175	0.00376311	yes
gene1623	gene1623		ruvB	NC_007795.1:1654803-1655808	mut_A	wt_R	OK	483.475	655.857	0.439939	1.81537	0.00145	0.00317914	yes
gene1584	gene1584		SAOUHSC_01705	NC_007795.1:1611369-1612074	mut_A	wt_R	OK	5.42045	7.34685	0.438713	1.10993	0.05455	0.0871383	no
gene212	gene212		SAOUHSC_00229	NC_007795.1:250590-251265	mut_A	wt_R	OK	470.154	637.213	0.438642	1.80714	0.0016	0.00346174	yes
gene752	gene752		smpB	NC_007795.1:787742-788207	mut_A	wt_R	OK	427.383	579.055	0.438169	1.79153	0.0013	0.00286816	yes
gene1079	gene1079		SAOUHSC_01150	NC_007795.1:1101601-1102774	mut_A	wt_R	OK	2572.3	3482.97	0.437262	1.80228	0.002	0.00427826	yes
gene1165	gene1165		SAOUHSC_01248	NC_007795.1:1199433-1200351	mut_A	wt_R	OK	65.5783	88.7761	0.436954	1.75937	0.0021	0.00446114	yes
gene1370	gene1370		SAOUHSC_01478	NC_007795.1:1435594-1436747	mut_A	wt_R	OK	82.7835	112.044	0.436651	1.09811	0.05585	0.0889838	no
gene1272	gene1272		SAOUHSC_01363	NC_007795.1:1306258-1307521	mut_A	wt_R	OK	41.7913	56.5617	0.436623	1.75515	0.00215	0.00455164	yes
gene1242	gene1242		rpsN	NC_007795.1:1272236-1272506	mut_A	wt_R	OK	158.058	213.825	0.43598	1.5923	0.0056	0.0109594	yes
gene423	gene423		SAOUHSC_00457	NC_007795.1:459624-460591	mut_A	wt_R	OK	46.972	63.5155	0.435308	1.50464	0.0083	0.0157546	yes
gene1103	gene1103		SAOUHSC_01178	NC_007795.1:1127907-1131515	mut_A	wt_R	OK	134.688	182.114	0.435226	1.10695	0.05175	0.0830973	no
gene1620	gene1620	yajC preprotein translocase subunit YajC	SAOUHSC_01747	NC_007795.1:1652335-1652596	mut_A	wt_R	OK	903.434	1221.35	0.434981	1.77611	0.00205	0.00437002	yes
gene2386	gene2386		SAOUHSC_02525	NC_007795.1:2327149-2330317	mut_A	wt_R	OK	119.695	161.678	0.43376	1.78681	0.00155	0.00336243	yes
gene827	gene827		SAOUHSC_00885	NC_007795.1:848192-849299	mut_A	wt_R	OK	235.626	317.759	0.431435	1.30336	0.02265	0.039461	yes
gene2580	gene2580		SAOUHSC_02737	NC_007795.1:2516693-2517545	mut_A	wt_R	OK	284.9	383.834	0.430027	1.76806	0.0019	0.00407498	yes
gene1007	gene1007		SAOUHSC_01072	NC_007795.1:1038191-1038446	mut_A	wt_R	OK	99.7483	134.352	0.42965	1.4259	0.01415	0.0256893	yes
gene2693	gene2693		SAOUHSC_02861	NC_007795.1:2632903-2633425	mut_A	wt_R	OK	301.966	406.706	0.429598	1.75695	0.0034	0.00692958	yes
gene1042	gene1042		SAOUHSC_01110	NC_007795.1:1070536-1070866	mut_A	wt_R	OK	271.022	364.838	0.428845	1.71786	0.00275	0.00569444	yes
gene1125	gene1125		acpP	NC_007795.1:1151544-1151778	mut_A	wt_R	OK	5727.73	7680.41	0.42322	1.74409	0.00245	0.00512936	yes
gene2506	gene2506		SAOUHSC_02660	NC_007795.1:2443897-2444842	mut_A	wt_R	OK	145.491	194.901	0.421809	1.72761	0.00235	0.00493259	yes
gene2822	icaR		SAOUHSC_03001	NC_007795.1:2774449-2775010	mut_A	wt_R	OK	211.512	283.313	0.421655	1.71381	0.0028	0.0057931	yes
gene2758	gene2758		SAOUHSC_02931	NC_007795.1:2697434-2697647	mut_A	wt_R	OK	92.4207	123.784	0.421538	1.19628	0.04125	0.0684255	no
gene2427	gene2427		SAOUHSC_02572	NC_007795.1:2362817-2363060	mut_A	wt_R	OK	20.9612	28.0649	0.421043	0.867729	0.1319	0.188648	no
gene691	gene691		SAOUHSC_00739	NC_007795.1:724593-725094	mut_A	wt_R	OK	313.997	420.293	0.420644	1.72011	0.0036	0.00730091	yes
gene1117	gene1117		SAOUHSC_01192	NC_007795.1:1143604-1143979	mut_A	wt_R	OK	345.789	462.762	0.420378	1.71154	0.0023	0.00483177	yes
gene1390	gene1390		SAOUHSC_01497	NC_007795.1:1451216-1452185	mut_A	wt_R	OK	192.411	257.49	0.420326	1.72741	0.00275	0.00569444	yes
gene845	gene845		SAOUHSC_00903	NC_007795.1:867743-868211	mut_A	wt_R	OK	340.588	455.786	0.420326	1.72172	0.0027	0.00560506	yes
gene1270	gene1270		SAOUHSC_01361	NC_007795.1:1304854-1305838	mut_A	wt_R	OK	296.502	396.721	0.420085	1.72301	0.0031	0.00634971	yes
gene505	gene505		SAOUHSC_00536	NC_007795.1:541782-543005	mut_A	wt_R	OK	317.142	424.245	0.419767	1.72644	0.00305	0.0062525	yes
gene973	gene973		SAOUHSC_01035	NC_007795.1:1004297-1006213	mut_A	wt_R	OK	738.705	988.019	0.419541	1.71939	0.0025	0.00522959	yes
gene1778	gene1778		SAOUHSC_01914	NC_007795.1:1823011-1824267	mut_A	wt_R	OK	391.565	523.699	0.419486	0.828928	0.14615	0.206104	no
gene2250	gene2250		SAOUHSC_02382	NC_007795.1:2203638-2204052	mut_A	wt_R	OK	403.029	538.467	0.417974	1.70087	0.00275	0.00569444	yes
gene2754	gene2754		SAOUHSC_02927	NC_007795.1:2692737-2694234	mut_A	wt_R	OK	6286.87	8390.23	0.416368	1.7091	0.0037	0.0074852	yes
gene976	gene976		def	NC_007795.1:1006693-1007245	mut_A	wt_R	OK	449.141	599.303	0.416116	1.70975	0.00305	0.0062525	yes
gene1282	gene1282		SAOUHSC_01373	NC_007795.1:1317075-1318338	mut_A	wt_R	OK	185.37	247.31	0.415916	1.70261	0.003	0.00617057	yes
gene2325	gene2325		SAOUHSC_02460	NC_007795.1:2283134-2283983	mut_A	wt_R	OK	117.901	157.209	0.415102	1.69162	0.00345	0.00701985	yes
gene255	gene255		SAOUHSC_00276	NC_007795.1:293072-293573	mut_A	wt_R	OK	19.1363	25.5018	0.414286	1.30171	0.02505	0.0432746	yes
gene2597	gene2597		SAOUHSC_02757	NC_007795.1:2534033-2534557	mut_A	wt_R	OK	412.185	549.26	0.414195	1.16197	0.0449	0.0736851	no
gene820	gene820		SAOUHSC_00878	NC_007795.1:841799-843008	mut_A	wt_R	OK	2009.98	2674.15	0.411897	1.69086	0.0027	0.00560506	yes
gene1622	gene1622		queA	NC_007795.1:1653776-1654802	mut_A	wt_R	OK	355.911	473.461	0.411729	1.69643	0.00355	0.0072114	yes
gene440	gene440		SAOUHSC_00475	NC_007795.1:473152-480200	mut_A	wt_R	OK	139.788	185.953	0.411702	0.347374	0.52435	0.606156	no
gene2345	gene2345		cbiO	NC_007795.1:2301223-2303686	mut_A	wt_R	OK	212.802	282.642	0.409462	1.04779	0.0687	0.106424	no
gene1166	gene1166		SAOUHSC_01249	NC_007795.1:1200365-1201337	mut_A	wt_R	OK	232.476	308.743	0.409324	1.68506	0.00345	0.00701985	yes
gene1347	gene1347		SAOUHSC_01450	NC_007795.1:1406643-1407966	mut_A	wt_R	OK	215.352	285.546	0.407024	1.65674	0.00385	0.00775676	yes
gene829	gene829		SAOUHSC_00887	NC_007795.1:849300-851119	mut_A	wt_R	OK	384.94	510.161	0.406318	0.751525	0.1953	0.264413	no
gene2826	gene2826		SAOUHSC_03005	NC_007795.1:2775173-2778589	mut_A	wt_R	OK	5.91736	7.84168	0.406208	0.92801	0.10535	0.155987	no
gene2730	gene2730		SAOUHSC_02901	NC_007795.1:2670348-2671239	mut_A	wt_R	OK	11.8271	15.6712	0.406014	1.36123	0.018	0.0321569	yes
gene1233	gene1233		SAOUHSC_01320	NC_007795.1:1263418-1264699	mut_A	wt_R	OK	29.0142	38.4324	0.405566	1.59019	0.006	0.0116865	yes
gene636	gene636		SAOUHSC_00683	NC_007795.1:670048-670738	mut_A	wt_R	OK	23.6255	31.2903	0.405373	1.44123	0.01305	0.0238684	yes
gene2474	gene2474		SAOUHSC_02624	NC_007795.1:2412779-2413727	mut_A	wt_R	OK	70.2471	92.8894	0.403076	1.62562	0.004	0.0080261	yes
gene139	gene139		SAOUHSC_00150	NC_007795.1:161056-162241	mut_A	wt_R	OK	12.957	17.1302	0.402808	1.45157	0.01185	0.021918	yes
gene797	gene797		SAOUHSC_00854	NC_007795.1:824164-825205	mut_A	wt_R	OK	44.4296	58.6888	0.401565	1.59237	0.0055	0.0107809	yes
gene2747	gene2747		SAOUHSC_02920	NC_007795.1:2684417-2685278	mut_A	wt_R	OK	144.111	190.238	0.400627	1.64139	0.00445	0.00886397	yes
gene870	gene870		SAOUHSC_00929	NC_007795.1:901688-902675	mut_A	wt_R	OK	2.47952	3.27206	0.40014	0.914292	0.11555	0.168997	no
gene2626	gene2626		SAOUHSC_02788	NC_007795.1:2558304-2560737	mut_A	wt_R	OK	52.7632	69.5796	0.399133	0.991581	0.0844	0.127769	no
gene1677	gene1677		SAOUHSC_01806	NC_007795.1:1707965-1709723	mut_A	wt_R	OK	2825.24	3721.62	0.397555	1.63527	0.004	0.0080261	yes
gene473	gene473		SAOUHSC_00502	NC_007795.1:503168-503630	mut_A	wt_R	OK	510.624	672.441	0.397145	1.62501	0.00405	0.00810659	yes
gene20	gene20		SAOUHSC_00021	NC_007795.1:25644-27471	mut_A	wt_R	OK	373.587	491.388	0.395421	1.63737	0.0059	0.0115099	yes
gene1661	gene1661		thrS	NC_007795.1:1685755-1687693	mut_A	wt_R	OK	1011.64	1329.86	0.394575	1.62953	0.00535	0.0105204	yes
gene833	gene833		SAOUHSC_00891	NC_007795.1:854534-855128	mut_A	wt_R	OK	333.947	438.915	0.394325	1.61753	0.00505	0.0100024	yes
gene826	gene826		SAOUHSC_00884	NC_007795.1:848192-849299	mut_A	wt_R	OK	161.526	212.259	0.394064	0.612401	0.2845	0.36338	no
gene1625	gene1625		SAOUHSC_01752	NC_007795.1:1656455-1656911	mut_A	wt_R	OK	487.192	639.591	0.39266	1.61214	0.00485	0.00962177	yes
gene816	gene816		SAOUHSC_00874	NC_007795.1:838974-839298	mut_A	wt_R	OK	207.325	272.092	0.392205	1.52277	0.00905	0.0170729	yes
gene772	gene772		SAOUHSC_00828	NC_007795.1:805314-805932	mut_A	wt_R	OK	21.4352	28.1047	0.390825	1.33607	0.0198	0.0350165	yes
gene2144	gene2144		SAOUHSC_02274	NC_007795.1:2104733-2106662	mut_A	wt_R	OK	64.8073	84.9221	0.389984	1.59764	0.00495	0.00981225	yes
gene34	gene34		SAOUHSC_00035	NC_007795.1:38369-39437	mut_A	wt_R	OK	6.66974	8.73923	0.389876	1.20605	0.03775	0.063002	no
gene1615	gene1615		SAOUHSC_01741	NC_007795.1:1642812-1644137	mut_A	wt_R	OK	409.058	535.923	0.389721	1.16492	0.0419	0.0693167	no
gene2180	gene2180		SAOUHSC_02309	NC_007795.1:2137129-2139663	mut_A	wt_R	OK	59.2817	77.6037	0.388541	0.442673	0.4496	0.535083	no
gene412	gene412		recR	NC_007795.1:447370-447967	mut_A	wt_R	OK	852.871	1116.37	0.388418	1.5991	0.0053	0.0104304	yes
gene1036	gene1036		sdhA	NC_007795.1:1065335-1067917	mut_A	wt_R	OK	1065.88	1394.98	0.388197	1.28583	0.0274	0.0468734	yes
gene2705	gene2705		SAOUHSC_02874	NC_007795.1:2647868-2648075	mut_A	wt_R	OK	207.793	271.388	0.385208	1.28401	0.02295	0.0399272	yes
gene1726	gene1726		SAOUHSC_01857	NC_007795.1:1763158-1766983	mut_A	wt_R	OK	227.316	296.827	0.384922	1.59273	0.00605	0.0117652	yes
gene2825	gene2825		SAOUHSC_03004	NC_007795.1:2775173-2778589	mut_A	wt_R	OK	3.59104	4.68482	0.383591	0.621941	0.2706	0.347611	no
gene144	gene144		SAOUHSC_00155	NC_007795.1:166582-168660	mut_A	wt_R	OK	616.48	803.868	0.382904	1.56095	0.00705	0.0135598	yes
gene922	gene922		SAOUHSC_00980	NC_007795.1:951801-952740	mut_A	wt_R	OK	267.243	348.168	0.381632	1.57266	0.00645	0.0124937	yes
gene200	gene200		SAOUHSC_00216	NC_007795.1:235851-237111	mut_A	wt_R	OK	5.22214	6.80338	0.381612	1.17067	0.0422	0.0696725	no
gene21	gene21		SAOUHSC_00022	NC_007795.1:27514-28798	mut_A	wt_R	OK	456.028	593.935	0.381181	1.57533	0.0063	0.0122128	yes
gene278	gene278		SAOUHSC_00302	NC_007795.1:317539-318739	mut_A	wt_R	OK	18.0779	23.5424	0.381035	1.43142	0.01275	0.0234242	yes
gene308	gene308		SAOUHSC_00333	NC_007795.1:344355-345827	mut_A	wt_R	OK	85.2331	110.969	0.380675	0.98043	0.0858	0.129728	no
gene1652	gene1652		tig	NC_007795.1:1679286-1680588	mut_A	wt_R	OK	2683.31	3493.18	0.380531	1.56978	0.0068	0.01312	yes
gene1684	gene1684		SAOUHSC_01813	NC_007795.1:1719076-1720375	mut_A	wt_R	OK	92.6012	120.399	0.378714	1.55184	0.0069	0.0132817	yes
gene1635	gene1635		SAOUHSC_01762	NC_007795.1:1662379-1662664	mut_A	wt_R	OK	650.155	844.661	0.377589	1.53447	0.00685	0.0131958	yes
gene2559	gene2559		SAOUHSC_02715	NC_007795.1:2495986-2498009	mut_A	wt_R	OK	2.41304	3.13426	0.377271	0.871176	0.13155	0.188366	no
gene830	gene830		SAOUHSC_00888	NC_007795.1:851130-853957	mut_A	wt_R	OK	201.575	261.817	0.377245	0.488954	0.3987	0.485546	no
gene905	gene905		SAOUHSC_00962	NC_007795.1:939708-939927	mut_A	wt_R	OK	1590.55	2065.35	0.376854	1.4559	0.0125	0.0229993	yes
gene392	gene392		SAOUHSC_00423	NC_007795.1:424709-425735	mut_A	wt_R	OK	34.2614	44.4777	0.376499	1.44339	0.01305	0.0238684	yes
gene2150	gene2150		SAOUHSC_02280	NC_007795.1:2110190-2111268	mut_A	wt_R	OK	132.714	172.265	0.376308	0.911961	0.11305	0.165834	no
gene2343	gene2343		truA	NC_007795.1:2300415-2301219	mut_A	wt_R	OK	191.27	247.996	0.374709	1.5359	0.00755	0.0144312	yes
gene974	gene974		SAOUHSC_01036	NC_007795.1:1004297-1006213	mut_A	wt_R	OK	254.964	330.547	0.374562	0.160969	0.71075	0.77392	no
gene1831	gene1831		SAOUHSC_01964	NC_007795.1:1870107-1870611	mut_A	wt_R	OK	2419.88	3136.95	0.374427	1.55002	0.0084	0.0159322	yes
gene1198	gene1198		SAOUHSC_01282	NC_007795.1:1239094-1239571	mut_A	wt_R	OK	467.559	606.012	0.374199	1.53429	0.008	0.0152322	yes
gene2852	gene2852		SAOUHSC_03033	NC_007795.1:2805005-2806022	mut_A	wt_R	OK	15.5905	20.2062	0.37413	1.34545	0.01915	0.0339892	yes
gene244	gene244		SAOUHSC_00264	NC_007795.1:285846-286239	mut_A	wt_R	OK	53.5157	69.3202	0.373313	1.31802	0.02145	0.0375833	yes
gene644	gene644		SAOUHSC_00691	NC_007795.1:674808-675684	mut_A	wt_R	OK	151.025	195.574	0.372926	1.52651	0.0079	0.0150885	yes
gene2016	gene2016		SAOUHSC_02131	NC_007795.1:2004153-2004910	mut_A	wt_R	OK	513.572	664.925	0.372625	1.50356	0.0071	0.0136453	yes
gene1039	gene1039		SAOUHSC_01107	NC_007795.1:1068964-1070048	mut_A	wt_R	OK	279.074	361.084	0.371686	1.05728	0.0644	0.100651	no
gene2847	gene2847		SAOUHSC_03027	NC_007795.1:2799337-2800433	mut_A	wt_R	OK	22.0557	28.5347	0.371563	0.321794	0.57105	0.650664	no
gene828	gene828		SAOUHSC_00886	NC_007795.1:849300-851119	mut_A	wt_R	OK	174.677	225.861	0.37075	1.36378	0.0166	0.0298509	yes
gene1683	gene1683		SAOUHSC_01812	NC_007795.1:1717874-1718816	mut_A	wt_R	OK	231.072	298.458	0.369186	1.51631	0.0073	0.0139642	yes
gene951	gene951		SAOUHSC_01012	NC_007795.1:981887-987225	mut_A	wt_R	OK	124.129	160.235	0.368345	0.420793	0.452	0.537419	no
gene1713	gene1713		SAOUHSC_01843	NC_007795.1:1747418-1750194	mut_A	wt_R	OK	7.90036	10.198	0.368294	1.39328	0.01635	0.0294228	yes
gene2238	gene2238		SAOUHSC_02370	NC_007795.1:2192646-2193507	mut_A	wt_R	OK	58.827	75.9282	0.368158	1.46811	0.011	0.0205311	yes
gene890	gene890		SAOUHSC_00949	NC_007795.1:922422-923991	mut_A	wt_R	OK	10.1033	13.0363	0.367698	1.33328	0.0215	0.0376441	yes
gene1375	gene1375		SAOUHSC_01483	NC_007795.1:1440409-1441576	mut_A	wt_R	OK	108.567	140.059	0.367445	1.50649	0.0083	0.0157546	yes
gene2836	gene2836		SAOUHSC_03016	NC_007795.1:2789401-2790526	mut_A	wt_R	OK	22.3819	28.8126	0.364368	1.38628	0.0158	0.0284747	yes
gene15	gene15		SAOUHSC_00018	NC_007795.1:20765-22166	mut_A	wt_R	OK	443.236	569.261	0.361016	1.49153	0.0089	0.0168157	yes
gene2489	gene2489		SAOUHSC_02643	NC_007795.1:2427986-2430027	mut_A	wt_R	OK	33.2895	42.7408	0.360549	0.663404	0.25135	0.326463	no
gene76	gene76		SAOUHSC_00083	NC_007795.1:90202-90967	mut_A	wt_R	OK	21.6585	27.8003	0.360168	1.29093	0.02405	0.0416055	yes
gene2445	gene2445		SAOUHSC_02591	NC_007795.1:2383426-2383965	mut_A	wt_R	OK	167.349	214.784	0.360023	1.29863	0.0221	0.0386122	yes
gene233	gene233		SAOUHSC_00251	NC_007795.1:269427-271511	mut_A	wt_R	OK	14.2377	18.2701	0.359763	0.930531	0.10875	0.160195	no
gene2523	gene2523		SAOUHSC_02678	NC_007795.1:2461103-2463787	mut_A	wt_R	OK	586.098	751.486	0.358603	0.636134	0.25785	0.333322	no
gene1535	gene1535		SAOUHSC_01652	NC_007795.1:1564942-1567018	mut_A	wt_R	OK	265.69	340.51	0.357955	1.48137	0.0096	0.0180689	yes
gene957	gene957		SAOUHSC_01018	NC_007795.1:989308-990556	mut_A	wt_R	OK	439.69	563.455	0.357815	1.47745	0.0098	0.0184031	yes
gene686	gene686		SAOUHSC_00734	NC_007795.1:720394-720937	mut_A	wt_R	OK	47.4168	60.6735	0.355668	1.32414	0.02	0.0352688	yes
gene2251	gene2251		SAOUHSC_02383	NC_007795.1:2204509-2205883	mut_A	wt_R	OK	284.855	364.235	0.354641	1.45919	0.01155	0.02146	yes
gene2398	gene2398		SAOUHSC_02538	NC_007795.1:2337693-2337927	mut_A	wt_R	OK	373.385	477.088	0.353592	1.35711	0.01675	0.0300986	yes
gene1305	gene1305		SAOUHSC_01398	NC_007795.1:1340720-1341440	mut_A	wt_R	OK	58.7058	74.9821	0.353043	1.35435	0.0196	0.0347378	yes
gene1030	gene1030		SAOUHSC_01098	NC_007795.1:1057683-1059396	mut_A	wt_R	OK	172.278	219.965	0.35253	1.455	0.0115	0.0213832	yes
gene201	gene201		SAOUHSC_00217	NC_007795.1:237128-238184	mut_A	wt_R	OK	10.5309	13.4455	0.352499	1.19485	0.03635	0.0609135	no
gene2477	gene2477		SAOUHSC_02627	NC_007795.1:2414838-2415741	mut_A	wt_R	OK	439.257	559.947	0.350225	1.44098	0.0112	0.0208569	yes
gene1621	gene1621		tgt	NC_007795.1:1652614-1653754	mut_A	wt_R	OK	374.79	477.72	0.350081	1.43855	0.01235	0.0227573	yes
gene449	gene449		SAOUHSC_00486	NC_007795.1:483391-485485	mut_A	wt_R	OK	929.831	1184.94	0.349777	1.44483	0.0109	0.0203599	yes
gene579	gene579		SAOUHSC_00620	NC_007795.1:611300-611675	mut_A	wt_R	OK	1538.51	1960.58	0.349746	1.4324	0.01285	0.0235727	yes
gene875	gene875		spxA	NC_007795.1:906831-907227	mut_A	wt_R	OK	11914.5	15181	0.349547	1.43982	0.0123	0.0226822	yes
gene618	gene618		SAOUHSC_00665	NC_007795.1:652087-653795	mut_A	wt_R	OK	56.8605	72.4449	0.349455	0.806083	0.16015	0.222707	no
gene1014	gene1014		SAOUHSC_01079	NC_007795.1:1042226-1044164	mut_A	wt_R	OK	3.32824	4.24014	0.349352	1.07618	0.06145	0.0965923	no
gene814	gene814		SAOUHSC_00872	NC_007795.1:836960-838369	mut_A	wt_R	OK	1086.31	1383.65	0.34904	1.40295	0.01415	0.0256893	yes
gene1475	gene1475		SAOUHSC_01588	NC_007795.1:1514323-1516320	mut_A	wt_R	OK	190.628	242.57	0.347641	0.741658	0.1968	0.266151	no
gene121	gene121		SAOUHSC_00131	NC_007795.1:136457-136841	mut_A	wt_R	OK	34.0392	43.2427	0.345261	1.10994	0.0562	0.0894256	no
gene2839	gene2839		SAOUHSC_03019	NC_007795.1:2791187-2793730	mut_A	wt_R	OK	15.3373	19.4641	0.343767	1.06925	0.0627	0.0982433	no
gene2464	gene2464		SAOUHSC_02613	NC_007795.1:2403615-2404269	mut_A	wt_R	OK	93.8043	118.827	0.34114	1.36598	0.0179	0.0320247	yes
gene2388	gene2388		SAOUHSC_02528	NC_007795.1:2332087-2333095	mut_A	wt_R	OK	85.4028	108.09	0.339873	0.537881	0.35205	0.437838	no
gene1587	gene1587		SAOUHSC_01708	NC_007795.1:1615286-1617400	mut_A	wt_R	OK	58.3814	73.8709	0.339497	0.821654	0.15045	0.211853	no
gene670	gene670		SAOUHSC_00718	NC_007795.1:702444-703029	mut_A	wt_R	OK	130.626	165.268	0.339364	1.34704	0.01755	0.0314672	yes
gene2204	gene2204		SAOUHSC_02333	NC_007795.1:2162621-2163317	mut_A	wt_R	OK	8.63688	10.9076	0.336747	0.967168	0.09605	0.143463	no
gene260	gene260		SAOUHSC_00281	NC_007795.1:296346-297171	mut_A	wt_R	OK	614.9	776.442	0.336528	1.37354	0.01765	0.0316235	yes
gene82	gene82		SAOUHSC_00089	NC_007795.1:93569-95205	mut_A	wt_R	OK	3.36859	4.25329	0.336435	0.528055	0.36305	0.449021	no
gene1539	gene1539		SAOUHSC_01657	NC_007795.1:1569315-1570101	mut_A	wt_R	OK	223.621	282.104	0.335169	1.37256	0.01825	0.0325091	yes
gene1303	gene1303		SAOUHSC_01396	NC_007795.1:1339087-1339975	mut_A	wt_R	OK	60.2317	75.9643	0.334799	1.2637	0.02935	0.049897	yes
gene2661	gene2661		SAOUHSC_02826	NC_007795.1:2605074-2605509	mut_A	wt_R	OK	97.2011	122.483	0.333532	1.28861	0.02635	0.0452345	yes
gene1026	gene1026		pheT	NC_007795.1:1051882-1055343	mut_A	wt_R	OK	361.857	455.865	0.333186	1.22999	0.0291	0.0495748	yes
gene889	gene889		SAOUHSC_00948	NC_007795.1:920995-922081	mut_A	wt_R	OK	343.565	432.652	0.332624	1.36827	0.0182	0.0324435	yes
gene1761	gene1761		SAOUHSC_01896	NC_007795.1:1807911-1808136	mut_A	wt_R	OK	553.676	696.4	0.330874	1.30073	0.0256	0.04407	yes
gene678	gene678		SAOUHSC_00726	NC_007795.1:707980-709679	mut_A	wt_R	OK	295.28	370.788	0.328511	0.88496	0.12045	0.174916	no
gene2717	gene2717		SAOUHSC_02888	NC_007795.1:2661992-2663048	mut_A	wt_R	OK	12.4431	15.6208	0.32813	1.14724	0.04405	0.0724836	no
gene865	gene865		SAOUHSC_00924	NC_007795.1:894010-896007	mut_A	wt_R	OK	43.6639	54.8098	0.327992	0.992512	0.08175	0.124446	no
gene85	gene85		SAOUHSC_00092	NC_007795.1:95414-99220	mut_A	wt_R	OK	17.0657	21.4143	0.327479	1.12749	0.0543	0.0867953	no
gene1038	gene1038		SAOUHSC_01106	NC_007795.1:1068152-1068953	mut_A	wt_R	OK	206.682	259.224	0.326785	1.33856	0.021	0.0368474	yes
gene1110	gene1110		SAOUHSC_01185	NC_007795.1:1136361-1137456	mut_A	wt_R	OK	755.526	947.125	0.326074	1.35211	0.01815	0.0323778	yes
gene480	gene480		SAOUHSC_00510	NC_007795.1:513062-515491	mut_A	wt_R	OK	181.834	227.843	0.325415	0.533717	0.3518	0.437748	no
gene1181	gene1181		SAOUHSC_01264	NC_007795.1:1219475-1219691	mut_A	wt_R	OK	297.493	372.755	0.325371	1.18381	0.0375	0.0626273	no
gene2015	gene2015		SAOUHSC_02130	NC_007795.1:2004153-2004910	mut_A	wt_R	OK	510.291	638.748	0.323928	0.265068	0.64975	0.723579	no
gene2397	gene2397		mobA	NC_007795.1:2337087-2337687	mut_A	wt_R	OK	243.858	305.086	0.323172	1.32279	0.02135	0.0374348	yes
gene2147	gene2147		gcp	NC_007795.1:2108735-2110164	mut_A	wt_R	OK	199.953	250.106	0.322881	1.21504	0.03255	0.0547321	no
gene1008	gene1008		SAOUHSC_01073	NC_007795.1:1038448-1038838	mut_A	wt_R	OK	145.558	182.044	0.322693	1.26781	0.02625	0.0451258	yes
gene851	gene851		SAOUHSC_00909	NC_007795.1:878825-879650	mut_A	wt_R	OK	148.366	185.55	0.322648	1.31764	0.0232	0.0402482	yes
gene940	gene940		SAOUHSC_00999	NC_007795.1:972595-972874	mut_A	wt_R	OK	7622.38	9531.64	0.322483	1.3212	0.02155	0.0377048	yes
gene2653	gene2653		SAOUHSC_02818	NC_007795.1:2595945-2597648	mut_A	wt_R	OK	10.827	13.5356	0.32212	1.04748	0.0689	0.1066	no
gene1494	gene1494		SAOUHSC_01607	NC_007795.1:1532548-1532728	mut_A	wt_R	OK	18.2832	22.8347	0.320712	0.401665	0.5156	0.598291	no
gene1664	gene1664		SAOUHSC_01792	NC_007795.1:1688105-1690426	mut_A	wt_R	OK	588.073	734.093	0.319968	1.0297	0.0726	0.111692	no
gene59	gene59		SAOUHSC_00062	NC_007795.1:68200-69073	mut_A	wt_R	OK	2.29977	2.87	0.319563	0.664683	0.2476	0.322614	no
gene1248	gene1248		SAOUHSC_01336	NC_007795.1:1276192-1276432	mut_A	wt_R	OK	242.315	302.386	0.319505	1.18231	0.03995	0.0663585	no
gene2806	gene2806		azi	NC_007795.1:2752148-2758577	mut_A	wt_R	OK	68.8156	85.8639	0.319316	0.840648	0.1438	0.203303	no
gene2179	gene2179		SAOUHSC_02308	NC_007795.1:2137129-2139663	mut_A	wt_R	OK	107.163	133.659	0.318752	1.09139	0.05715	0.0906441	no
gene426	gene426		SAOUHSC_00461	NC_007795.1:461716-463690	mut_A	wt_R	OK	830.306	1034.83	0.317678	1.31295	0.0197	0.0348898	yes
gene900	gene900		SAOUHSC_00959	NC_007795.1:935434-936793	mut_A	wt_R	OK	220.818	275.15	0.31736	1.3091	0.023	0.0399859	yes
gene313	gene313		SAOUHSC_00338	NC_007795.1:349924-356220	mut_A	wt_R	OK	13.3441	16.6264	0.317278	0.810352	0.1557	0.218122	no
gene47	gene47		SAOUHSC_00049	NC_007795.1:50358-53511	mut_A	wt_R	OK	36.1584	44.9779	0.314883	1.28982	0.02305	0.0400445	yes
gene535	gene535		SAOUHSC_00569	NC_007795.1:572748-574233	mut_A	wt_R	OK	292.691	363.723	0.313464	1.29192	0.0255	0.0439594	yes
gene1304	gene1304		SAOUHSC_01397	NC_007795.1:1340001-1340694	mut_A	wt_R	OK	52.0457	64.6549	0.31298	1.17837	0.04445	0.0730441	no
gene1509	gene1509		SAOUHSC_01623	NC_007795.1:1545327-1547147	mut_A	wt_R	OK	497.738	618.193	0.312672	1.11478	0.05245	0.0841115	no
gene2588	gene2588		SAOUHSC_02746	NC_007795.1:2524758-2524899	mut_A	wt_R	OK	15.1941	18.8662	0.312289	0.202545	0.8018	0.848721	no
gene2428	gene2428		SAOUHSC_02573	NC_007795.1:2363233-2364634	mut_A	wt_R	OK	94.1177	116.816	0.311695	1.27879	0.02515	0.0434168	yes
gene304	gene304		SAOUHSC_00329	NC_007795.1:342463-342688	mut_A	wt_R	OK	204.792	253.691	0.308912	1.08502	0.05955	0.0937855	no
gene790	gene790		SAOUHSC_00847	NC_007795.1:817631-818393	mut_A	wt_R	OK	356.16	441.141	0.308718	1.27137	0.02595	0.0446413	yes
gene628	gene628		SAOUHSC_00675	NC_007795.1:664875-666065	mut_A	wt_R	OK	1085.69	1344.73	0.308694	1.06206	0.06545	0.102162	no
gene713	gene713		SAOUHSC_00763	NC_007795.1:745611-746253	mut_A	wt_R	OK	139.18	172.366	0.308523	1.24756	0.02955	0.0501677	no
gene2596	gene2596		SAOUHSC_02756	NC_007795.1:2534033-2534557	mut_A	wt_R	OK	388.623	481.105	0.307979	0.863641	0.13515	0.192624	no
gene2485	gene2485		SAOUHSC_02636	NC_007795.1:2423441-2423897	mut_A	wt_R	OK	216.818	268.262	0.307158	1.2446	0.03085	0.0521946	no
gene203	gene203		SAOUHSC_00219	NC_007795.1:238355-239399	mut_A	wt_R	OK	11.3223	14.0032	0.306583	1.04881	0.06805	0.105617	no
gene1188	gene1188		SAOUHSC_01271	NC_007795.1:1225886-1226378	mut_A	wt_R	OK	574.937	710.558	0.305549	1.25429	0.02885	0.049183	yes
gene781	gene781		SAOUHSC_00838	NC_007795.1:810574-811453	mut_A	wt_R	OK	88.3575	109.167	0.305118	1.23745	0.02945	0.0500325	no
gene1852	gene1852		SAOUHSC_01987	NC_007795.1:1890833-1891433	mut_A	wt_R	OK	633.618	782.07	0.303685	1.2541	0.03055	0.0517226	no
gene1353	gene1353		SAOUHSC_01459	NC_007795.1:1416912-1417245	mut_A	wt_R	OK	155.21	191.447	0.302723	1.16325	0.042	0.0694355	no
gene1054	gene1054		SAOUHSC_01123	NC_007795.1:1078044-1078372	mut_A	wt_R	OK	101.187	124.733	0.301826	0.911014	0.11575	0.169189	no
gene88	gene88		SAOUHSC_00096	NC_007795.1:101369-102125	mut_A	wt_R	OK	147.752	182.085	0.30143	1.23021	0.03225	0.054339	no
gene368	gene368		SAOUHSC_00397	NC_007795.1:399448-402125	mut_A	wt_R	OK	67.569	83.2696	0.301429	1.04132	0.0678	0.105362	no
gene912	gene912		SAOUHSC_00969	NC_007795.1:945296-946255	mut_A	wt_R	OK	5.18944	6.38923	0.300063	0.30484	0.6081	0.685262	no
gene2510	gene2510		SAOUHSC_02664	NC_007795.1:2448425-2450531	mut_A	wt_R	OK	58.4386	71.94	0.299872	1.22163	0.03115	0.0526298	no
gene779	gene779		SAOUHSC_00836	NC_007795.1:810015-810396	mut_A	wt_R	OK	2063.43	2539.33	0.299398	1.23491	0.02975	0.0504724	no
gene680	gene680		SAOUHSC_00728	NC_007795.1:710152-712093	mut_A	wt_R	OK	1210.33	1489.45	0.299385	1.23666	0.03185	0.0537387	no
gene256	gene256		SAOUHSC_00277	NC_007795.1:293583-294084	mut_A	wt_R	OK	38.317	47.1446	0.29911	1.06097	0.066	0.10289	no
gene1161	gene1161		SAOUHSC_01244	NC_007795.1:1195808-1196407	mut_A	wt_R	OK	822.641	1011.71	0.298458	0.842233	0.1449	0.204577	no
gene2160	gene2160		SAOUHSC_02289	NC_007795.1:2121265-2122534	mut_A	wt_R	OK	14.2018	17.4653	0.29842	1.09308	0.05415	0.0866682	no
gene179	gene179		SAOUHSC_00192	NC_007795.1:211731-213642	mut_A	wt_R	OK	9.33727	11.4781	0.297807	1.09814	0.0565	0.0897868	no
gene232	gene232		SAOUHSC_00250	NC_007795.1:269427-271511	mut_A	wt_R	OK	24.2983	29.8693	0.297807	0.87562	0.12355	0.178889	no
gene2546	gene2546		SAOUHSC_02701	NC_007795.1:2484249-2484393	mut_A	wt_R	OK	24.2819	29.8172	0.29626	0.332058	0.6639	0.735342	no
gene1473	gene1473		SAOUHSC_01586	NC_007795.1:1511733-1514191	mut_A	wt_R	OK	2589	3179.02	0.296186	0.90052	0.1196	0.173887	no
gene307	gene307		SAOUHSC_00332	NC_007795.1:343417-344331	mut_A	wt_R	OK	75.3682	92.4949	0.295417	1.14137	0.04415	0.0725996	no
gene1077	gene1077		SAOUHSC_01148	NC_007795.1:1098731-1100051	mut_A	wt_R	OK	472.007	578.351	0.293136	1.21341	0.0341	0.057182	no
gene1590	gene1590		SAOUHSC_01711	NC_007795.1:1617864-1618779	mut_A	wt_R	OK	49.539	60.6797	0.292649	1.12763	0.0505	0.0814089	no
gene1545	gene1545		SAOUHSC_01663	NC_007795.1:1575827-1577627	mut_A	wt_R	OK	277.532	339.402	0.290344	1.19966	0.03725	0.0622944	no
gene219	gene219		SAOUHSC_00236	NC_007795.1:257026-258463	mut_A	wt_R	OK	28.3454	34.6519	0.289817	1.14824	0.04485	0.0736522	no
gene2624	gene2624		SAOUHSC_02785	NC_007795.1:2558304-2560737	mut_A	wt_R	OK	46.1688	56.3605	0.287766	0.335572	0.5594	0.63976	no
gene1679	gene1679		SAOUHSC_01808	NC_007795.1:1710981-1712783	mut_A	wt_R	OK	328.372	400.737	0.287322	0.70272	0.2226	0.295678	no
gene1994	gene1994		SAOUHSC_02107	NC_007795.1:1980013-1981327	mut_A	wt_R	OK	215.255	262.653	0.287112	1.18566	0.0378	0.0630427	no
gene32	gene32		SAOUHSC_00033	NC_007795.1:37217-38233	mut_A	wt_R	OK	20.3032	24.7726	0.287043	0.989916	0.08365	0.126711	no
gene1373	gene1373		SAOUHSC_01481	NC_007795.1:1438011-1439310	mut_A	wt_R	OK	205.684	250.649	0.285241	1.17837	0.0416	0.0689131	no
gene1655	gene1655		SAOUHSC_01782	NC_007795.1:1681698-1682307	mut_A	wt_R	OK	94.9567	115.69	0.284922	1.13313	0.0488	0.0791873	no
gene2858	gene2858		SAOUHSC_03040	NC_007795.1:2810911-2811448	mut_A	wt_R	OK	53.2742	64.8838	0.284422	1.06919	0.06285	0.0984157	no
gene2221	gene2221		upp	NC_007795.1:2175656-2176286	mut_A	wt_R	OK	1091.05	1325.65	0.280977	1.16063	0.04555	0.0746025	no
gene30	gene30		SAOUHSC_00031	NC_007795.1:36550-37003	mut_A	wt_R	OK	36.51	44.3372	0.280226	0.961681	0.091	0.137001	no
gene22	gene22		SAOUHSC_00023	NC_007795.1:28798-29587	mut_A	wt_R	OK	453.129	550.136	0.279868	1.15221	0.0434	0.0715097	no
gene1403	gene1403		SAOUHSC_01513	NC_007795.1:1462370-1462718	mut_A	wt_R	OK	114.594	139.059	0.27917	1.04315	0.06775	0.105351	no
gene2382	gene2382		SAOUHSC_02521	NC_007795.1:2324893-2325025	mut_A	wt_R	OK	149.26	180.92	0.277527	0.375821	0.50425	0.586226	no
gene2448	gene2448		SAOUHSC_02594	NC_007795.1:2384262-2384898	mut_A	wt_R	OK	127.022	153.92	0.277104	1.12219	0.0493	0.0797882	no
gene596	gene596		SAOUHSC_00641	NC_007795.1:629738-630533	mut_A	wt_R	OK	609.145	737.363	0.27559	1.13489	0.04715	0.0767631	no
gene13	gene13		SAOUHSC_00015	NC_007795.1:18317-20734	mut_A	wt_R	OK	397.768	481.173	0.274628	1.00023	0.0815	0.124142	no
gene1163	gene1163		infB	NC_007795.1:1196411-1198529	mut_A	wt_R	OK	876.938	1060.51	0.27421	1.13332	0.0451	0.0739147	no
gene1046	gene1046		SAOUHSC_01114	NC_007795.1:1073072-1073570	mut_A	wt_R	OK	150.634	182.039	0.273202	1.0981	0.05675	0.0900677	no
gene2402	gene2402		moaC	NC_007795.1:2340196-2340691	mut_A	wt_R	OK	473.849	571.746	0.270947	1.11178	0.053	0.0848828	no
gene2167	gene2167		SAOUHSC_02296	NC_007795.1:2128896-2131495	mut_A	wt_R	OK	113.673	137.13	0.270646	0.333555	0.56465	0.644267	no
gene422	gene422		SAOUHSC_00456	NC_007795.1:459003-459351	mut_A	wt_R	OK	234.983	283.469	0.270633	1.07655	0.05785	0.0915772	no
gene2138	gene2138		SAOUHSC_02268	NC_007795.1:2096998-2099439	mut_A	wt_R	OK	280.18	337.457	0.268353	0.893036	0.117	0.170712	no
gene1568	gene1568		SAOUHSC_01688	NC_007795.1:1597936-1599760	mut_A	wt_R	OK	302.462	364.219	0.268055	1.10547	0.055	0.0878001	no
gene441	gene441		SAOUHSC_00477	NC_007795.1:473152-480200	mut_A	wt_R	OK	192.647	231.832	0.267117	0.778859	0.1746	0.239953	no
gene2633	gene2633		SAOUHSC_02796	NC_007795.1:2568217-2569625	mut_A	wt_R	OK	2.52574	3.03896	0.266871	0.0740908	0.861	0.891439	no
gene2175	gene2175		SAOUHSC_02304	NC_007795.1:2134740-2135468	mut_A	wt_R	OK	911.208	1096.25	0.266724	0.332237	0.5693	0.649271	no
gene1591	gene1591		SAOUHSC_01712	NC_007795.1:1618864-1619566	mut_A	wt_R	OK	23.3275	28.0425	0.265585	0.930902	0.10415	0.154343	no
gene1080	gene1080		SAOUHSC_01152	NC_007795.1:1103159-1103825	mut_A	wt_R	OK	226.123	271.729	0.265064	1.08506	0.05915	0.0932152	no
gene1031	gene1031		SAOUHSC_01099	NC_007795.1:1059405-1061754	mut_A	wt_R	OK	251.697	302.287	0.264231	1.09408	0.05585	0.0889838	no
gene1723	gene1723		SAOUHSC_01854	NC_007795.1:1759665-1761183	mut_A	wt_R	OK	166.994	200.501	0.263815	1.08793	0.0561	0.0893243	no
gene921	gene921		SAOUHSC_00979	NC_007795.1:951199-951751	mut_A	wt_R	OK	30.8785	37.0715	0.263709	0.924728	0.10665	0.157668	no
gene1574	gene1574		SAOUHSC_01694	NC_007795.1:1604917-1605634	mut_A	wt_R	OK	230.834	277.011	0.263085	1.07753	0.0585	0.0925466	no
gene2775	gene2775		SAOUHSC_A02794	NC_007795.1:2713422-2713683	mut_A	wt_R	OK	89.0414	106.825	0.262698	0.851486	0.13495	0.19245	no
gene1497	gene1497		SAOUHSC_01610	NC_007795.1:1533848-1534286	mut_A	wt_R	OK	443.474	532.033	0.262666	1.07353	0.0607	0.0955355	no
gene888	gene888		SAOUHSC_00947	NC_007795.1:920030-920801	mut_A	wt_R	OK	2678	3211.45	0.262064	1.08061	0.05915	0.0932152	no
gene1474	gene1474		SAOUHSC_01587	NC_007795.1:1514323-1516320	mut_A	wt_R	OK	199.223	238.878	0.261885	0.696708	0.22795	0.302102	no
gene522	gene522		SAOUHSC_00553	NC_007795.1:561683-562316	mut_A	wt_R	OK	538.315	644.792	0.260384	1.0757	0.0612	0.0962609	no
gene469	gene469		SAOUHSC_00497	NC_007795.1:498651-500034	mut_A	wt_R	OK	28.7163	34.3865	0.25997	1.02521	0.0758	0.116107	no
gene2513	gene2513		SAOUHSC_02667	NC_007795.1:2452048-2453326	mut_A	wt_R	OK	340.692	407.89	0.259713	1.06755	0.0622	0.0976465	no
gene887	gene887		SAOUHSC_00946	NC_007795.1:917908-919753	mut_A	wt_R	OK	204.606	244.928	0.259513	1.06712	0.0589	0.0929403	no
gene2557	gene2557		SAOUHSC_02713	NC_007795.1:2493884-2495985	mut_A	wt_R	OK	13.5201	16.1841	0.259471	0.760755	0.18545	0.253448	no
gene405	gene405		SAOUHSC_00437	NC_007795.1:440143-441571	mut_A	wt_R	OK	826.169	988.559	0.25889	1.05114	0.0671	0.104472	no
gene1312	gene1312		SAOUHSC_01406	NC_007795.1:1346758-1347028	mut_A	wt_R	OK	63.0861	75.4606	0.258403	0.79571	0.17445	0.239881	no
gene952	gene952		SAOUHSC_01013	NC_007795.1:981887-987225	mut_A	wt_R	OK	151.13	180.458	0.255872	0.637674	0.26515	0.341645	no
gene1510	gene1510		SAOUHSC_01624	NC_007795.1:1545327-1547147	mut_A	wt_R	OK	730.095	871.353	0.255173	0.531772	0.3594	0.445078	no
gene274	gene274		SAOUHSC_00298	NC_007795.1:311799-312468	mut_A	wt_R	OK	59.0745	70.4914	0.254911	0.99612	0.08235	0.12505	no
gene312	gene312		SAOUHSC_00337	NC_007795.1:349129-349882	mut_A	wt_R	OK	75.3473	89.8863	0.254545	1.01672	0.0794	0.121244	no
gene231	gene231		SAOUHSC_00249	NC_007795.1:268754-269414	mut_A	wt_R	OK	65.6574	78.3075	0.254194	0.998152	0.08125	0.123915	no
gene1478	gene1478		SAOUHSC_01591	NC_007795.1:1516995-1517883	mut_A	wt_R	OK	364.764	434.265	0.251612	1.03802	0.0688	0.106512	no
gene920	gene920		SAOUHSC_00978	NC_007795.1:950819-951110	mut_A	wt_R	OK	33.1149	39.4086	0.25103	0.680973	0.245	0.319565	no
gene2174	gene2174		SAOUHSC_02303	NC_007795.1:2134740-2135468	mut_A	wt_R	OK	753.798	897.043	0.251	0.962811	0.09535	0.142752	no
gene631	gene631		SAOUHSC_00678	NC_007795.1:666417-667062	mut_A	wt_R	OK	422.176	501.934	0.249652	1.02753	0.0746	0.114411	no
gene1528	gene1528		SAOUHSC_01644	NC_007795.1:1560341-1563921	mut_A	wt_R	OK	670.694	796.892	0.24873	0.525343	0.35745	0.443209	no
gene2153	gene2153		SAOUHSC_02282	NC_007795.1:2113521-2115545	mut_A	wt_R	OK	14.3637	17.0633	0.248467	0.919525	0.1054	0.155987	no
gene1484	gene1484		SAOUHSC_01597	NC_007795.1:1521424-1522210	mut_A	wt_R	OK	393.013	466.855	0.248399	1.02637	0.0708	0.109265	no
gene813	gene813		SAOUHSC_00871	NC_007795.1:836960-838369	mut_A	wt_R	OK	981.28	1165.57	0.248302	0.222578	0.6988	0.764361	no
gene2399	gene2399		SAOUHSC_02540	NC_007795.1:2337932-2338379	mut_A	wt_R	OK	369.827	439.095	0.247682	1.01164	0.0759	0.116116	no
gene2003	gene2003		gatB	NC_007795.1:1988304-1989732	mut_A	wt_R	OK	1102.51	1306.98	0.245437	1.01312	0.08015	0.122313	no
gene1114	gene1114		SAOUHSC_01189	NC_007795.1:1141300-1141945	mut_A	wt_R	OK	272.876	322.629	0.241629	0.992951	0.082	0.124672	no
gene1127	gene1127		SAOUHSC_01204	NC_007795.1:1152771-1157907	mut_A	wt_R	OK	106.493	125.865	0.241115	0.765781	0.17415	0.239736	no
gene1570	gene1570		holA	NC_007795.1:1600401-1601376	mut_A	wt_R	OK	72.0295	85.0505	0.239731	0.966073	0.09175	0.137961	no
gene243	gene243		SAOUHSC_00262	NC_007795.1:281377-285817	mut_A	wt_R	OK	81.6298	96.3514	0.239209	0.983422	0.08735	0.131991	no
gene479	gene479		gltX	NC_007795.1:511185-512640	mut_A	wt_R	OK	630.899	744.272	0.238422	0.987693	0.0836	0.126711	no
gene1308	gene1308		SAOUHSC_01401	NC_007795.1:1342738-1345079	mut_A	wt_R	OK	144.294	170.139	0.237703	0.896243	0.1182	0.172156	no
gene1162	gene1162		SAOUHSC_01245	NC_007795.1:1195808-1196407	mut_A	wt_R	OK	695.397	819.752	0.237351	0.691152	0.22805	0.302102	no
gene2222	gene2222		glyA	NC_007795.1:2176313-2177552	mut_A	wt_R	OK	1353.64	1593.48	0.235332	0.972074	0.09265	0.13923	no
gene2177	gene2177		acpS	NC_007795.1:2136766-2137126	mut_A	wt_R	OK	247.685	291.566	0.235317	0.9434	0.0986	0.146915	no
gene2188	gene2188		SAOUHSC_02317	NC_007795.1:2150203-2151562	mut_A	wt_R	OK	560.377	659.597	0.235187	0.975051	0.0906	0.136483	no
gene197	gene197		SAOUHSC_00213	NC_007795.1:232775-235324	mut_A	wt_R	OK	2.98117	3.50773	0.234658	0.669601	0.2431	0.31775	no
gene1978	gene1978		SAOUHSC_02090	NC_007795.1:1966973-1968119	mut_A	wt_R	OK	296.453	348.75	0.234387	0.964726	0.09455	0.141739	no
gene1047	gene1047		SAOUHSC_01115	NC_007795.1:1073723-1074074	mut_A	wt_R	OK	138.289	162.582	0.233484	0.896269	0.1173	0.171048	no
gene2811	gene2811		SAOUHSC_02990	NC_007795.1:2759928-2766744	mut_A	wt_R	OK	167.637	197.034	0.233102	0.961711	0.09145	0.137594	no
gene2628	gene2628		SAOUHSC_02790	NC_007795.1:2561927-2564789	mut_A	wt_R	OK	56.9725	66.9495	0.232809	0.951317	0.09395	0.140925	no
gene1051	gene1051		SAOUHSC_01120	NC_007795.1:1075702-1075936	mut_A	wt_R	OK	601.411	706.599	0.23254	0.925698	0.10385	0.153991	no
gene2755	gene2755		SAOUHSC_02928	NC_007795.1:2694529-2694859	mut_A	wt_R	OK	53.3494	62.6454	0.231737	0.754517	0.1973	0.26668	no
gene1074	gene1074		SAOUHSC_01145	NC_007795.1:1093491-1096108	mut_A	wt_R	OK	482.849	566.935	0.231611	0.888546	0.1207	0.175072	no
gene2176	gene2176		SAOUHSC_02305	NC_007795.1:2135552-2136701	mut_A	wt_R	OK	307.431	360.942	0.231507	0.95254	0.0954	0.142752	no
gene1299	gene1299		SAOUHSC_01391	NC_007795.1:1333317-1334220	mut_A	wt_R	OK	592.536	695.362	0.230862	0.952974	0.0976	0.145601	no
gene1109	gene1109		SAOUHSC_01184	NC_007795.1:1133638-1136359	mut_A	wt_R	OK	540.596	633.853	0.229596	0.71081	0.21765	0.289572	no
gene2522	gene2522		SAOUHSC_02677	NC_007795.1:2460631-2461084	mut_A	wt_R	OK	1140.39	1336.13	0.228539	0.938305	0.09585	0.143251	no
gene35	gene35		SAOUHSC_00036	NC_007795.1:39467-40802	mut_A	wt_R	OK	20.5827	24.1032	0.227793	0.872544	0.12855	0.184823	no
gene1586	gene1586		SAOUHSC_01707	NC_007795.1:1614044-1615274	mut_A	wt_R	OK	42.1187	49.2615	0.225999	0.897972	0.11805	0.17204	no
gene913	gene913		SAOUHSC_00970	NC_007795.1:945296-946255	mut_A	wt_R	OK	6.12938	7.16706	0.22564	0.510795	0.379	0.464776	no
gene1157	gene1157		SAOUHSC_01240	NC_007795.1:1187557-1189261	mut_A	wt_R	OK	709.046	828.691	0.224954	0.927879	0.10785	0.159059	no
gene314	gene314		SAOUHSC_00339	NC_007795.1:349924-356220	mut_A	wt_R	OK	10.2617	11.9927	0.224885	0.450594	0.4344	0.520518	no
gene2469	gene2469		SAOUHSC_02619	NC_007795.1:2405928-2408222	mut_A	wt_R	OK	37.4421	43.7544	0.224767	0.46198	0.4176	0.50333	no
gene45	gene45		SAOUHSC_00046	NC_007795.1:48312-49056	mut_A	wt_R	OK	15.2974	17.8671	0.22402	0.74543	0.1934	0.262197	no
gene748	gene748		SAOUHSC_00800	NC_007795.1:783700-784159	mut_A	wt_R	OK	286.387	334.202	0.222756	0.907681	0.11385	0.166908	no
gene1524	gene1524		SAOUHSC_01639	NC_007795.1:1556823-1558260	mut_A	wt_R	OK	3.49192	4.07306	0.222092	0.265089	0.65345	0.727041	no
gene75	gene75		SAOUHSC_00082	NC_007795.1:81757-90199	mut_A	wt_R	OK	15.6075	18.1879	0.220738	0.386563	0.5033	0.585675	no
gene1691	gene1691		SAOUHSC_01820	NC_007795.1:1725537-1726740	mut_A	wt_R	OK	2353.14	2739.22	0.219174	0.904147	0.114	0.167028	no
gene1028	gene1028		SAOUHSC_01096	NC_007795.1:1056821-1057082	mut_A	wt_R	OK	491.543	572.091	0.218927	0.87336	0.1319	0.188648	no
gene2505	gene2505		SAOUHSC_02659	NC_007795.1:2443228-2443852	mut_A	wt_R	OK	85.4198	99.3898	0.218528	0.868544	0.12875	0.185003	no
gene632	gene632		SAOUHSC_00679	NC_007795.1:667177-668044	mut_A	wt_R	OK	414.906	482.71	0.218373	0.899827	0.11295	0.165786	no
gene569	gene569		SAOUHSC_00610	NC_007795.1:601585-603627	mut_A	wt_R	OK	40.8227	47.4858	0.218124	0.133555	0.8069	0.85046	no
gene437	gene437		SAOUHSC_00472	NC_007795.1:471073-472039	mut_A	wt_R	OK	877.143	1019.72	0.217285	0.901388	0.11675	0.170549	no
gene638	gene638		SAOUHSC_00685	NC_007795.1:671374-671770	mut_A	wt_R	OK	40.9538	47.5939	0.216779	0.725864	0.2026	0.273094	no
gene804	gene804		SAOUHSC_00862	NC_007795.1:830663-831047	mut_A	wt_R	OK	80.4751	93.5158	0.216668	0.79366	0.16785	0.232364	no
gene1839	gene1839		SAOUHSC_01974	NC_007795.1:1876331-1881392	mut_A	wt_R	OK	612.296	710.701	0.215013	0.713092	0.2152	0.286778	no
gene2439	gene2439		SAOUHSC_02584	NC_007795.1:2376427-2377225	mut_A	wt_R	OK	113.753	132.024	0.214892	0.874228	0.1301	0.186687	no
gene1850	gene1850		SAOUHSC_01985	NC_007795.1:1889998-1890361	mut_A	wt_R	OK	13.2144	15.3317	0.214413	0.506098	0.3804	0.46626	no
gene1379	gene1379		ubiE	NC_007795.1:1443872-1444475	mut_A	wt_R	OK	416.74	483.202	0.213481	0.875331	0.12425	0.179691	no
gene1247	gene1247		SAOUHSC_01334	NC_007795.1:1275823-1276057	mut_A	wt_R	OK	285.994	331.587	0.213402	0.796579	0.16895	0.233431	no
gene485	gene485		SAOUHSC_00515	NC_007795.1:516849-517419	mut_A	wt_R	OK	175.605	203.519	0.212833	0.863688	0.13385	0.191214	no
gene1275	gene1275		SAOUHSC_01366	NC_007795.1:1310436-1312406	mut_A	wt_R	OK	4.06139	4.70569	0.212432	0.505312	0.3851	0.471316	no
gene2168	gene2168		SAOUHSC_02297	NC_007795.1:2128896-2131495	mut_A	wt_R	OK	155.078	179.52	0.211154	0.826534	0.1462	0.206104	no
gene1086	gene1086		ileS	NC_007795.1:1107129-1109883	mut_A	wt_R	OK	503.655	582.7	0.210316	0.868955	0.127	0.183023	no
gene1138	gene1138		sucC	NC_007795.1:1166885-1168052	mut_A	wt_R	OK	1249.59	1445.29	0.209901	0.867013	0.1264	0.182479	no
gene1310	gene1310		SAOUHSC_01403	NC_007795.1:1345916-1346117	mut_A	wt_R	OK	9378.83	10843.2	0.209311	0.832092	0.1398	0.198447	no
gene1235	gene1235		SAOUHSC_01322	NC_007795.1:1265767-1266682	mut_A	wt_R	OK	44.5692	51.4651	0.207546	0.816729	0.16	0.222707	no
gene1838	gene1838		SAOUHSC_01973	NC_007795.1:1876331-1881392	mut_A	wt_R	OK	820.824	947.606	0.207214	0.418834	0.4631	0.548146	no
gene1160	gene1160		nusA	NC_007795.1:1194612-1195788	mut_A	wt_R	OK	735.734	849.126	0.206795	0.857314	0.13865	0.196928	no
gene1529	gene1529		SAOUHSC_01645	NC_007795.1:1560341-1563921	mut_A	wt_R	OK	844.104	973.621	0.20594	0.282286	0.61525	0.690787	no
gene2265	gene2265		SAOUHSC_02400	NC_007795.1:2219546-2221085	mut_A	wt_R	OK	200.973	231.751	0.205569	0.821367	0.15215	0.213879	no
gene1009	gene1009		SAOUHSC_01074	NC_007795.1:1038979-1039450	mut_A	wt_R	OK	129.246	148.945	0.204663	0.810387	0.1598	0.222707	no
gene2410	gene2410		SAOUHSC_02552	NC_007795.1:2346577-2347132	mut_A	wt_R	OK	75.5588	87.0212	0.203767	0.79481	0.166	0.230062	no
gene963	gene963		SAOUHSC_01025	NC_007795.1:994479-995775	mut_A	wt_R	OK	632.063	727.39	0.20266	0.837749	0.1427	0.202122	no
gene651	gene651		SAOUHSC_00698	NC_007795.1:682542-684096	mut_A	wt_R	OK	109.993	126.506	0.201793	0.828087	0.1418	0.201054	no
gene411	gene411		SAOUHSC_00444	NC_007795.1:447046-447364	mut_A	wt_R	OK	1088	1251.27	0.20171	0.827385	0.1401	0.198758	no
gene2178	gene2178		SAOUHSC_02307	NC_007795.1:2137129-2139663	mut_A	wt_R	OK	154.609	177.758	0.20129	0.371239	0.5142	0.596948	no
gene1741	gene1741		SAOUHSC_01873	NC_007795.1:1781581-1788142	mut_A	wt_R	OK	6.84157	7.86539	0.20119	0.805521	0.16415	0.227883	no
gene1179	gene1179		recA	NC_007795.1:1216222-1217266	mut_A	wt_R	OK	1454.49	1670.75	0.199983	0.824518	0.1533	0.215005	no
gene476	gene476		SAOUHSC_00505	NC_007795.1:505225-507682	mut_A	wt_R	OK	730.638	839.011	0.199533	0.824756	0.15255	0.214319	no
gene849	gene849		SAOUHSC_00907	NC_007795.1:876897-877287	mut_A	wt_R	OK	127.925	146.598	0.196562	0.758603	0.19285	0.261961	no
gene964	gene964		SAOUHSC_01026	NC_007795.1:996199-997372	mut_A	wt_R	OK	246.146	281.991	0.19613	0.811584	0.15735	0.219932	no
gene893	gene893		SAOUHSC_00952	NC_007795.1:925706-928050	mut_A	wt_R	OK	181.477	207.855	0.195793	0.596056	0.2995	0.379778	no
gene1257	gene1257		SAOUHSC_01347	NC_007795.1:1287160-1289866	mut_A	wt_R	OK	356.585	407.797	0.193605	0.792264	0.1702	0.234956	no
gene1703	gene1703		SAOUHSC_01832	NC_007795.1:1736777-1739529	mut_A	wt_R	OK	34.3147	39.2402	0.193507	0.529895	0.35675	0.442564	no
gene1258	gene1258		SAOUHSC_01348	NC_007795.1:1290045-1290513	mut_A	wt_R	OK	278.679	318.628	0.19327	0.788023	0.1645	0.228112	no
gene1649	gene1649		hemA	NC_007795.1:1675566-1676913	mut_A	wt_R	OK	1469.44	1679.27	0.192572	0.795575	0.1601	0.222707	no
gene1000	gene1000		SAOUHSC_01065	NC_007795.1:1032401-1033472	mut_A	wt_R	OK	320.885	366.639	0.192302	0.792036	0.17065	0.235445	no
gene676	gene676		SAOUHSC_00724	NC_007795.1:705284-707621	mut_A	wt_R	OK	73.8584	84.3732	0.192023	0.416037	0.47325	0.558394	no
gene1159	gene1159		SAOUHSC_01242	NC_007795.1:1194124-1194592	mut_A	wt_R	OK	718.734	820.825	0.191615	0.78951	0.1685	0.233133	no
gene2807	gene2807		SAOUHSC_02986	NC_007795.1:2752148-2758577	mut_A	wt_R	OK	64.4352	73.5026	0.189946	0.282259	0.6257	0.699965	no
gene386	gene386		SAOUHSC_00416	NC_007795.1:418920-419595	mut_A	wt_R	OK	146.943	167.607	0.189832	0.772975	0.17525	0.240578	no
gene898	gene898		SAOUHSC_00957	NC_007795.1:932071-932875	mut_A	wt_R	OK	1355.27	1545.78	0.18976	0.785599	0.1686	0.23314	no
gene2344	gene2344		SAOUHSC_02481	NC_007795.1:2301223-2303686	mut_A	wt_R	OK	211.699	241.292	0.188761	0.430088	0.44805	0.533734	no
gene2846	gene2846		SAOUHSC_03026	NC_007795.1:2799337-2800433	mut_A	wt_R	OK	109.192	124.456	0.188761	0.744187	0.19365	0.262323	no
gene956	gene956		purH	NC_007795.1:987808-989287	mut_A	wt_R	OK	341.931	389.713	0.188707	0.777584	0.1721	0.23718	no
gene733	gene733		SAOUHSC_00785	NC_007795.1:766953-767889	mut_A	wt_R	OK	1666.19	1898.59	0.188378	0.777486	0.17435	0.239878	no
gene523	gene523		SAOUHSC_00554	NC_007795.1:562317-562866	mut_A	wt_R	OK	960.893	1094.9	0.188353	0.774885	0.1732	0.238562	no
gene2403	gene2403		SAOUHSC_02544	NC_007795.1:2340692-2341199	mut_A	wt_R	OK	230.619	262.674	0.187763	0.764293	0.18115	0.248123	no
gene718	gene718		secA	NC_007795.1:749939-752471	mut_A	wt_R	OK	785.667	894.74	0.187551	0.775374	0.17635	0.241953	no
gene501	gene501		SAOUHSC_00532	NC_007795.1:536141-537329	mut_A	wt_R	OK	573.191	652.719	0.187444	0.776549	0.17675	0.242366	no
gene2443	gene2443		SAOUHSC_02589	NC_007795.1:2380508-2381381	mut_A	wt_R	OK	1070.52	1218.39	0.186658	0.769537	0.1797	0.246274	no
gene1185	gene1185		SAOUHSC_01268	NC_007795.1:1223522-1223816	mut_A	wt_R	OK	57.9944	65.9713	0.185925	0.58744	0.31205	0.39326	no
gene2669	gene2669		SAOUHSC_02834	NC_007795.1:2611951-2612572	mut_A	wt_R	OK	160.717	182.662	0.184662	0.751054	0.19065	0.259689	no
gene1685	gene1685		SAOUHSC_01814	NC_007795.1:1720579-1720993	mut_A	wt_R	OK	3578.33	4066.68	0.184565	0.762772	0.18415	0.251812	no
gene2490	gene2490		SAOUHSC_02644	NC_007795.1:2427986-2430027	mut_A	wt_R	OK	53.9844	61.2576	0.182348	0.659101	0.24625	0.321025	no
gene629	gene629		SAOUHSC_00676	NC_007795.1:664875-666065	mut_A	wt_R	OK	871.96	989.383	0.182267	0.401541	0.48515	0.567859	no
gene389	gene389		SAOUHSC_00420	NC_007795.1:420821-422159	mut_A	wt_R	OK	59.2073	67.1774	0.182199	0.74008	0.19145	0.260491	no
gene2129	gene2129		SAOUHSC_02258	NC_007795.1:2091134-2091761	mut_A	wt_R	OK	228.542	259.201	0.18161	0.726193	0.1992	0.2691	no
gene1663	gene1663		SAOUHSC_01791	NC_007795.1:1688105-1690426	mut_A	wt_R	OK	651.45	738.415	0.180777	0.466259	0.4169	0.502732	no
gene508	gene508		SAOUHSC_00539	NC_007795.1:543907-545180	mut_A	wt_R	OK	141.63	160.488	0.180339	0.693464	0.22705	0.301264	no
gene768	gene768		SAOUHSC_00824	NC_007795.1:803398-803659	mut_A	wt_R	OK	112.035	126.936	0.180149	0.610018	0.2893	0.367982	no
gene2400	gene2400		SAOUHSC_02541	NC_007795.1:2338392-2340134	mut_A	wt_R	OK	238.382	269.844	0.178851	0.293465	0.613	0.689745	no
gene817	gene817		SAOUHSC_00875	NC_007795.1:839356-840421	mut_A	wt_R	OK	464.152	525.322	0.178603	0.735223	0.19955	0.269425	no
gene125	gene125		SAOUHSC_00135	NC_007795.1:140803-141316	mut_A	wt_R	OK	924.546	1045.78	0.177759	0.729646	0.2032	0.273603	no
gene1551	gene1551		SAOUHSC_01670	NC_007795.1:1582689-1583094	mut_A	wt_R	OK	593.997	671.704	0.17737	0.727738	0.2002	0.270155	no
gene566	gene566		SAOUHSC_00607	NC_007795.1:599247-599769	mut_A	wt_R	OK	332.921	376.134	0.176064	0.719204	0.20745	0.278715	no
gene448	gene448		SAOUHSC_00485	NC_007795.1:482595-483135	mut_A	wt_R	OK	77.3921	87.4191	0.175763	0.681698	0.22995	0.304127	no
gene1680	gene1680		SAOUHSC_01809	NC_007795.1:1710981-1712783	mut_A	wt_R	OK	720.307	813.583	0.175677	0.587108	0.3076	0.388574	no
gene2258	gene2258		SAOUHSC_02390	NC_007795.1:2210574-2211666	mut_A	wt_R	OK	831.645	938.883	0.174977	0.71982	0.21135	0.283027	no
gene605	gene605		SAOUHSC_00651	NC_007795.1:640085-640919	mut_A	wt_R	OK	257.881	291.003	0.174329	0.714093	0.2088	0.280223	no
gene1034	gene1034		uvrC	NC_007795.1:1062564-1064346	mut_A	wt_R	OK	135.805	153.241	0.174267	0.718633	0.20985	0.281478	no
gene575	gene575		SAOUHSC_00616	NC_007795.1:607069-608573	mut_A	wt_R	OK	327.938	369.887	0.173661	0.580248	0.3086	0.389311	no
gene2595	gene2595		SAOUHSC_02755	NC_007795.1:2532602-2533679	mut_A	wt_R	OK	264.851	298.715	0.17359	0.717887	0.2124	0.284041	no
gene1851	gene1851		SAOUHSC_01986	NC_007795.1:1890656-1890809	mut_A	wt_R	OK	1968.9	2219.6	0.172905	0.655184	0.25055	0.325596	no
gene637	gene637		SAOUHSC_00684	NC_007795.1:670864-671308	mut_A	wt_R	OK	14.0807	15.8699	0.172572	0.465694	0.42305	0.509399	no
gene574	gene574		SAOUHSC_00615	NC_007795.1:607069-608573	mut_A	wt_R	OK	190.888	215.081	0.172148	0.401237	0.4832	0.566574	no
gene211	gene211		SAOUHSC_00228	NC_007795.1:248726-250451	mut_A	wt_R	OK	727.618	817.683	0.168359	0.695312	0.22875	0.302866	no
gene2623	gene2623		SAOUHSC_02784	NC_007795.1:2558014-2558302	mut_A	wt_R	OK	62.1489	69.8338	0.168195	0.531566	0.3562	0.442105	no
gene1029	gene1029		SAOUHSC_01097	NC_007795.1:1057089-1057611	mut_A	wt_R	OK	272.612	306.207	0.167659	0.67821	0.2358	0.310197	no
gene2549	gene2549		SAOUHSC_02704	NC_007795.1:2485764-2486631	mut_A	wt_R	OK	67.1466	75.3577	0.16644	0.666591	0.2424	0.317183	no
gene2772	gene2772		SAOUHSC_02947	NC_007795.1:2710640-2712521	mut_A	wt_R	OK	142.002	159.214	0.165059	0.68157	0.234	0.308389	no
gene998	gene998		SAOUHSC_01063	NC_007795.1:1027029-1028256	mut_A	wt_R	OK	91.1717	102.21	0.164872	0.67296	0.24145	0.316173	no
gene835	gene835		SAOUHSC_00893	NC_007795.1:856282-857410	mut_A	wt_R	OK	279.629	313.265	0.16387	0.676061	0.2386	0.312876	no
gene1737	gene1737		SAOUHSC_01869	NC_007795.1:1776997-1777420	mut_A	wt_R	OK	363.945	407.603	0.163446	0.667172	0.2415	0.316173	no
gene702	gene702		SAOUHSC_00751	NC_007795.1:735179-735494	mut_A	wt_R	OK	325.379	364.09	0.162174	0.649687	0.2609	0.336733	no
gene2220	gene2220		SAOUHSC_02352	NC_007795.1:2174505-2175633	mut_A	wt_R	OK	1399.47	1565.1	0.161369	0.66647	0.2386	0.312876	no
gene1566	gene1566		SAOUHSC_01686	NC_007795.1:1596249-1597374	mut_A	wt_R	OK	80.6123	90.134	0.161072	0.656088	0.254	0.329383	no
gene1099	gene1099		SAOUHSC_01174	NC_007795.1:1124214-1124616	mut_A	wt_R	OK	341.632	381.794	0.160352	0.649515	0.259	0.334632	no
gene1290	gene1290		SAOUHSC_01381	NC_007795.1:1325144-1325622	mut_A	wt_R	OK	17.8534	19.9465	0.159935	0.113387	0.8476	0.881647	no
gene2507	gene2507		SAOUHSC_02661	NC_007795.1:2444927-2446371	mut_A	wt_R	OK	2161.19	2412.19	0.158519	0.64726	0.2565	0.331751	no
gene1724	gene1724		SAOUHSC_01855	NC_007795.1:1761256-1761748	mut_A	wt_R	OK	1686.55	1882.03	0.158207	0.654296	0.2478	0.322704	no
gene238	gene238		SAOUHSC_00257	NC_007795.1:275930-276224	mut_A	wt_R	OK	1555.3	1735.2	0.157912	0.646814	0.25965	0.335296	no
gene141	gene141		SAOUHSC_00152	NC_007795.1:164124-164622	mut_A	wt_R	OK	124.984	139.416	0.157659	0.625875	0.273	0.350329	no
gene311	gene311		SAOUHSC_00336	NC_007795.1:347865-349047	mut_A	wt_R	OK	665.415	742.069	0.1573	0.652144	0.2529	0.32813	no
gene1538	gene1538		SAOUHSC_01656	NC_007795.1:1568013-1569274	mut_A	wt_R	OK	292.67	326.349	0.15714	0.572584	0.31555	0.39706	no
gene1040	gene1040		SAOUHSC_01108	NC_007795.1:1068964-1070048	mut_A	wt_R	OK	406.597	453.143	0.156368	0.461549	0.424	0.510294	no
gene1177	gene1177		SAOUHSC_01260	NC_007795.1:1214101-1214680	mut_A	wt_R	OK	536.224	597.467	0.156025	0.643396	0.2558	0.331368	no
gene606	gene606		SAOUHSC_00652	NC_007795.1:641200-641998	mut_A	wt_R	OK	180.548	201.05	0.155168	0.635683	0.2666	0.34301	no
gene1554	gene1554		SAOUHSC_01673	NC_007795.1:1583919-1584867	mut_A	wt_R	OK	374.993	417.369	0.154462	0.636317	0.2654	0.341645	no
gene2446	gene2446		SAOUHSC_02592	NC_007795.1:2383426-2383965	mut_A	wt_R	OK	175.202	194.999	0.154443	0.194119	0.7368	0.793283	no
gene482	gene482		SAOUHSC_00512	NC_007795.1:513062-515491	mut_A	wt_R	OK	136.768	152.205	0.154277	0.136973	0.80915	0.852466	no
gene14	gene14		rplI	NC_007795.1:18317-20734	mut_A	wt_R	OK	782.713	870.982	0.154159	0.299615	0.5972	0.675764	no
gene1767	gene1767		SAOUHSC_01902	NC_007795.1:1812134-1812437	mut_A	wt_R	OK	5.35787	5.95934	0.153493	0.22747	0.69435	0.760508	no
gene1829	gene1829		hemE	NC_007795.1:1868807-1869945	mut_A	wt_R	OK	412.561	458.843	0.153395	0.630748	0.27135	0.348393	no
gene532	gene532		SAOUHSC_00564	NC_007795.1:571089-571746	mut_A	wt_R	OK	107.786	119.868	0.15327	0.617305	0.282	0.361312	no
gene1476	gene1476		SAOUHSC_01589	NC_007795.1:1514323-1516320	mut_A	wt_R	OK	148.453	165.055	0.152941	0.346288	0.54835	0.630052	no
gene1518	gene1518		SAOUHSC_01633	NC_007795.1:1551985-1554797	mut_A	wt_R	OK	343.678	381.838	0.1519	0.403141	0.4783	0.562437	no
gene2702	gene2702		SAOUHSC_02871	NC_007795.1:2643911-2644511	mut_A	wt_R	OK	82.2179	91.2013	0.149602	0.589304	0.3047	0.385181	no
gene877	gene877		SAOUHSC_00936	NC_007795.1:908437-909424	mut_A	wt_R	OK	4.25387	4.71522	0.148549	0.391298	0.504	0.586213	no
gene2172	gene2172		SAOUHSC_02301	NC_007795.1:2133599-2134590	mut_A	wt_R	OK	606.124	671.426	0.147615	0.609726	0.2875	0.366261	no
gene2239	gene2239		SAOUHSC_02371	NC_007795.1:2193930-2194734	mut_A	wt_R	OK	196.166	217.237	0.147194	0.604325	0.28845	0.367091	no
gene608	gene608		SAOUHSC_00654	NC_007795.1:642033-644051	mut_A	wt_R	OK	83.6113	92.5516	0.146559	0.451008	0.42905	0.51486	no
gene1749	gene1749		SAOUHSC_01882	NC_007795.1:1796426-1797254	mut_A	wt_R	OK	389.804	431.297	0.145934	0.603944	0.28845	0.367091	no
gene679	gene679		SAOUHSC_00727	NC_007795.1:707980-709679	mut_A	wt_R	OK	259.535	287.15	0.145876	0.449048	0.4384	0.5248	no
gene1271	gene1271		SAOUHSC_01362	NC_007795.1:1305925-1306111	mut_A	wt_R	OK	195.688	216.495	0.145781	0.4299	0.46075	0.546502	no
gene1234	gene1234		SAOUHSC_01321	NC_007795.1:1264704-1265766	mut_A	wt_R	OK	55.523	61.4263	0.145773	0.582613	0.3077	0.388574	no
gene766	gene766		SAOUHSC_00822	NC_007795.1:802424-802994	mut_A	wt_R	OK	33.7988	37.3659	0.144749	0.517183	0.3708	0.456998	no
gene43	gene43		SAOUHSC_00044	NC_007795.1:46472-47333	mut_A	wt_R	OK	20.7443	22.9151	0.143585	0.516561	0.36275	0.448876	no
gene355	gene355		SAOUHSC_00382	NC_007795.1:386976-387822	mut_A	wt_R	OK	154.5	170.524	0.142366	0.581558	0.3081	0.388879	no
gene2654	gene2654		SAOUHSC_02819	NC_007795.1:2595945-2597648	mut_A	wt_R	OK	8.02769	8.84677	0.140166	0.195855	0.7403	0.795952	no
gene2497	gene2497		SAOUHSC_02651	NC_007795.1:2437693-2438209	mut_A	wt_R	OK	46.5286	51.2555	0.139588	0.510451	0.37055	0.456919	no
gene1175	gene1175		SAOUHSC_01258	NC_007795.1:1212829-1213657	mut_A	wt_R	OK	363.875	400.611	0.138759	0.573919	0.31655	0.398115	no
gene658	gene658		SAOUHSC_00705	NC_007795.1:689509-689992	mut_A	wt_R	OK	151.225	166.466	0.138534	0.555428	0.33775	0.422402	no
gene2561	gene2561		SAOUHSC_A02577	NC_007795.1:2498062-2498373	mut_A	wt_R	NOTEST	1.2412	1.36484	0.136994	0	1	1	no
gene894	gene894		SAOUHSC_00953	NC_007795.1:925706-928050	mut_A	wt_R	OK	156.303	171.647	0.135101	0.368536	0.51875	0.601095	no
gene1369	gene1369		SAOUHSC_01477	NC_007795.1:1434842-1435523	mut_A	wt_R	OK	2938.06	3225.95	0.13486	0.555319	0.3336	0.418062	no
gene1280	gene1280		SAOUHSC_01371	NC_007795.1:1313411-1316754	mut_A	wt_R	OK	6.03364	6.61618	0.132971	0.245364	0.67645	0.746218	no
gene2486	gene2486		SAOUHSC_02638	NC_007795.1:2424091-2425060	mut_A	wt_R	OK	48.4834	53.1451	0.132443	0.525819	0.35335	0.439232	no
gene891	gene891		SAOUHSC_00950	NC_007795.1:924132-924891	mut_A	wt_R	OK	31.032	33.985	0.131142	0.487258	0.39415	0.48048	no
gene2181	gene2181		SAOUHSC_02310	NC_007795.1:2139871-2140432	mut_A	wt_R	OK	21.8507	23.9295	0.131112	0.43129	0.44815	0.533734	no
gene1783	gene1783		SAOUHSC_01919	NC_007795.1:1827397-1828393	mut_A	wt_R	OK	434.56	474.719	0.127516	0.524295	0.35365	0.439383	no
gene2640	gene2640		SAOUHSC_02803	NC_007795.1:2581382-2584355	mut_A	wt_R	OK	7.84997	8.56673	0.126059	0.477249	0.40295	0.489751	no
gene2771	gene2771		SAOUHSC_02945	NC_007795.1:2709972-2710578	mut_A	wt_R	OK	209.019	227.95	0.12508	0.510446	0.3719	0.458124	no
gene1169	gene1169		SAOUHSC_01252	NC_007795.1:1204524-1206096	mut_A	wt_R	OK	724.009	789.451	0.124841	0.515442	0.3654	0.451474	no
gene2411	gene2411		SAOUHSC_02553	NC_007795.1:2347252-2348194	mut_A	wt_R	OK	68.0485	74.1441	0.123768	0.498467	0.3876	0.473905	no
gene1511	gene1511		SAOUHSC_01625	NC_007795.1:1547620-1548178	mut_A	wt_R	OK	2171.03	2365.36	0.123682	0.51248	0.36885	0.455279	no
gene1721	gene1721		SAOUHSC_01852	NC_007795.1:1757874-1758966	mut_A	wt_R	OK	473.903	516.173	0.123263	0.507213	0.37245	0.458572	no
gene390	gene390		SAOUHSC_00421	NC_007795.1:422375-424416	mut_A	wt_R	OK	64.9622	70.7303	0.122728	0.231645	0.6917	0.758445	no
gene886	gene886		SAOUHSC_00945	NC_007795.1:916513-917899	mut_A	wt_R	OK	224.48	244.333	0.122261	0.505443	0.3781	0.463903	no
gene621	gene621		SAOUHSC_00668	NC_007795.1:653938-656579	mut_A	wt_R	OK	63.3431	68.8996	0.121308	0.404477	0.48015	0.563804	no
gene2622	gene2622		SAOUHSC_02783	NC_007795.1:2556684-2557479	mut_A	wt_R	OK	18.7732	20.4158	0.121017	0.422347	0.46255	0.547844	no
gene1496	gene1496		SAOUHSC_01609	NC_007795.1:1532808-1533835	mut_A	wt_R	OK	302.903	329.239	0.120283	0.491994	0.389	0.47538	no
gene387	gene387		SAOUHSC_00417	NC_007795.1:419631-420366	mut_A	wt_R	OK	209.806	227.9	0.119343	0.489454	0.3908	0.476755	no
gene33	gene33		SAOUHSC_00034	NC_007795.1:37217-38233	mut_A	wt_R	OK	9.17219	9.96009	0.118893	0.0981226	0.8712	0.899728	no
gene1032	gene1032		SAOUHSC_01100	NC_007795.1:1061926-1062241	mut_A	wt_R	OK	1641.79	1781.81	0.118073	0.487235	0.3982	0.485177	no
gene1614	gene1614		SAOUHSC_01739	NC_007795.1:1642812-1644137	mut_A	wt_R	OK	158.188	171.667	0.117972	0.331258	0.57015	0.649939	no
gene1848	gene1848		fumC	NC_007795.1:1887903-1889289	mut_A	wt_R	OK	451.715	489.534	0.115994	0.479409	0.40655	0.492848	no
gene617	gene617		SAOUHSC_00664	NC_007795.1:651148-652072	mut_A	wt_R	OK	32.1817	34.8741	0.115918	0.443347	0.4387	0.524904	no
gene56	gene56		SAOUHSC_00058	NC_007795.1:62383-63772	mut_A	wt_R	OK	89.6269	97.1008	0.115551	0.471877	0.40685	0.492848	no
gene1486	gene1486		SAOUHSC_01599	NC_007795.1:1523547-1525032	mut_A	wt_R	OK	1054.81	1142.45	0.11515	0.475873	0.40545	0.491818	no
gene1345	gene1345		SAOUHSC_01447	NC_007795.1:1376090-1404698	mut_A	wt_R	OK	8.87991	9.61592	0.114879	0.475218	0.4007	0.487258	no
gene542	gene542		SAOUHSC_00578	NC_007795.1:580409-581393	mut_A	wt_R	OK	197.007	213.293	0.11459	0.469528	0.41015	0.496052	no
gene331	gene331		SAOUHSC_00357	NC_007795.1:366132-366396	mut_A	wt_R	OK	1853.85	2007.1	0.114584	0.469315	0.405	0.491515	no
gene1733	gene1733		trmB	NC_007795.1:1771872-1772517	mut_A	wt_R	OK	1689.48	1828.24	0.113878	0.472107	0.411	0.496835	no
gene2122	gene2122		SAOUHSC_02249	NC_007795.1:2084503-2084941	mut_A	wt_R	OK	24.1449	26.0846	0.11148	0.342763	0.5517	0.632711	no
gene1268	gene1268		SAOUHSC_01359	NC_007795.1:1301483-1304006	mut_A	wt_R	OK	202.505	218.592	0.110286	0.455169	0.4313	0.517308	no
gene1061	gene1061		SAOUHSC_01131	NC_007795.1:1085614-1085842	mut_A	wt_R	OK	311.091	335.313	0.108171	0.401019	0.48535	0.567859	no
gene484	gene484		SAOUHSC_00514	NC_007795.1:515498-516769	mut_A	wt_R	OK	300.277	323.419	0.107114	0.253282	0.65875	0.730295	no
gene2502	gene2502		SAOUHSC_02656	NC_007795.1:2441152-2441584	mut_A	wt_R	OK	620.475	667.914	0.10629	0.434948	0.4454	0.531112	no
gene1631	gene1631		SAOUHSC_01759	NC_007795.1:1659667-1661040	mut_A	wt_R	OK	661.661	712.245	0.106283	0.405022	0.4735	0.558394	no
gene1391	gene1391		SAOUHSC_01499	NC_007795.1:1452299-1453286	mut_A	wt_R	OK	524.412	564.496	0.106264	0.437774	0.44315	0.529713	no
gene142	gene142		SAOUHSC_00153	NC_007795.1:164748-166389	mut_A	wt_R	OK	138.477	148.976	0.105435	0.432967	0.44825	0.533734	no
gene811	gene811		SAOUHSC_00869	NC_007795.1:834274-836943	mut_A	wt_R	OK	643.432	692.169	0.105336	0.322872	0.5729	0.652168	no
gene2532	gene2532		SAOUHSC_02687	NC_007795.1:2473375-2474200	mut_A	wt_R	OK	432.226	464.444	0.103718	0.427719	0.4547	0.540368	no
gene824	gene824		SAOUHSC_00882	NC_007795.1:846789-847944	mut_A	wt_R	OK	7.84887	8.43351	0.103648	0.333694	0.55605	0.636817	no
gene1037	gene1037		sdhB	NC_007795.1:1065335-1067917	mut_A	wt_R	OK	1580.81	1695.32	0.1009	0.245396	0.6543	0.727657	no
gene122	gene122		SAOUHSC_00132	NC_007795.1:137267-138755	mut_A	wt_R	OK	73.6052	78.9214	0.100608	0.403691	0.47885	0.562605	no
gene850	gene850		SAOUHSC_00908	NC_007795.1:877457-878774	mut_A	wt_R	OK	702.945	753.566	0.100321	0.416123	0.46915	0.554327	no
gene481	gene481		cysS	NC_007795.1:513062-515491	mut_A	wt_R	OK	361.299	387.249	0.100065	0.364427	0.5226	0.604702	no
gene1550	gene1550		era	NC_007795.1:1581789-1582689	mut_A	wt_R	OK	764.779	818.734	0.0983523	0.406762	0.4782	0.562437	no
gene1834	gene1834		SAOUHSC_01968	NC_007795.1:1872824-1873247	mut_A	wt_R	OK	517.04	553.38	0.0979942	0.402983	0.48235	0.565847	no
gene732	gene732		SAOUHSC_00784	NC_007795.1:765447-766887	mut_A	wt_R	OK	254.366	272.198	0.0977538	0.401781	0.48545	0.567859	no
gene1507	gene1507		nusB	NC_007795.1:1544501-1544891	mut_A	wt_R	OK	1180.86	1263.53	0.0976147	0.40176	0.4763	0.560889	no
gene2121	gene2121		SAOUHSC_02248	NC_007795.1:2083954-2084398	mut_A	wt_R	OK	103.251	110.341	0.0958214	0.370874	0.5198	0.601745	no
gene1734	gene1734		SAOUHSC_01866	NC_007795.1:1772531-1773257	mut_A	wt_R	OK	1144.68	1222.37	0.0947443	0.392596	0.49195	0.574331	no
gene635	gene635		SAOUHSC_00682	NC_007795.1:668244-669950	mut_A	wt_R	OK	246.998	263.708	0.0944411	0.205675	0.72025	0.779505	no
gene2625	gene2625		SAOUHSC_02786	NC_007795.1:2558304-2560737	mut_A	wt_R	OK	38.2547	40.8427	0.0944385	0.268556	0.64415	0.718318	no
gene2321	gene2321		SAOUHSC_02457	NC_007795.1:2280888-2281629	mut_A	wt_R	OK	137.659	146.668	0.0914571	0.372335	0.51685	0.599458	no
gene2401	gene2401		SAOUHSC_02542	NC_007795.1:2338392-2340134	mut_A	wt_R	OK	366.808	390.8	0.0914055	0.345676	0.5374	0.618337	no
gene652	gene652		SAOUHSC_00699	NC_007795.1:684181-685555	mut_A	wt_R	OK	160.025	170.437	0.0909448	0.373009	0.51715	0.599524	no
gene2494	gene2494		SAOUHSC_02648	NC_007795.1:2433009-2434608	mut_A	wt_R	OK	3833.68	4078.82	0.089422	0.359409	0.5326	0.61425	no
gene2818	gene2818		SAOUHSC_02997	NC_007795.1:2770730-2771231	mut_A	wt_R	OK	25.8487	27.4645	0.0874768	0.285802	0.6158	0.691089	no
gene1993	gene1993		SAOUHSC_02106	NC_007795.1:1979280-1980012	mut_A	wt_R	OK	290.586	308.675	0.0871253	0.356922	0.53385	0.615403	no
gene764	gene764		SAOUHSC_00820	NC_007795.1:801772-801991	mut_A	wt_R	OK	89.4745	94.9027	0.0849737	0.238401	0.6825	0.751881	no
gene417	gene417		SAOUHSC_00450	NC_007795.1:454729-456067	mut_A	wt_R	OK	48.0761	50.946	0.0836485	0.336509	0.56005	0.640206	no
gene620	gene620		SAOUHSC_00667	NC_007795.1:653938-656579	mut_A	wt_R	OK	95.2353	100.914	0.0835604	0.197804	0.73665	0.793283	no
gene1252	gene1252		SAOUHSC_01340	NC_007795.1:1279278-1279707	mut_A	wt_R	OK	399.704	423.045	0.0818803	0.334198	0.55195	0.632711	no
gene1537	gene1537		SAOUHSC_01655	NC_007795.1:1568013-1569274	mut_A	wt_R	OK	258.691	273.477	0.0801868	0.156231	0.7875	0.836825	no
gene73	gene73		SAOUHSC_00080	NC_007795.1:81757-90199	mut_A	wt_R	OK	13.687	14.4683	0.0800866	0.165561	0.7796	0.829505	no
gene703	gene703		murB	NC_007795.1:735511-736435	mut_A	wt_R	OK	242.206	255.91	0.0793996	0.325289	0.56445	0.644267	no
gene1316	gene1316		SAOUHSC_01411	NC_007795.1:1349855-1351199	mut_A	wt_R	OK	35.9266	37.9575	0.0793337	0.31564	0.57815	0.656322	no
gene955	gene955		SAOUHSC_01016	NC_007795.1:987227-987794	mut_A	wt_R	OK	270.981	286.167	0.078667	0.321421	0.5756	0.65403	no
gene1816	gene1816		SAOUHSC_01956	NC_007795.1:1861728-1862268	mut_A	wt_R	OK	9.21146	9.72541	0.0783299	0.202864	0.72635	0.785071	no
gene882	gene882		SAOUHSC_00941	NC_007795.1:913816-914164	mut_A	wt_R	OK	490.132	517.115	0.0773146	0.314933	0.58125	0.659536	no
gene857	gene857		SAOUHSC_00915	NC_007795.1:886282-889663	mut_A	wt_R	OK	6.83972	7.2151	0.0770825	0.11041	0.8458	0.880892	no
gene1796	gene1796		SAOUHSC_01933	NC_007795.1:1839334-1842381	mut_A	wt_R	OK	55.442	58.4814	0.0769988	0.223327	0.69295	0.759313	no
gene1597	gene1597		SAOUHSC_01719	NC_007795.1:1624180-1624489	mut_A	wt_R	OK	1099.82	1158.52	0.0750161	0.307126	0.5884	0.66642	no
gene258	gene258		SAOUHSC_00279	NC_007795.1:295205-295580	mut_A	wt_R	OK	199.466	210.061	0.0746673	0.295532	0.60535	0.683415	no
gene44	gene44		SAOUHSC_00045	NC_007795.1:47688-48222	mut_A	wt_R	OK	5.91157	6.22271	0.0740014	0.163752	0.77455	0.82556	no
gene1361	gene1361		SAOUHSC_01469	NC_007795.1:1424646-1425982	mut_A	wt_R	OK	293.82	308.964	0.0725044	0.220372	0.69995	0.764939	no
gene1675	gene1675		SAOUHSC_01803	NC_007795.1:1704279-1705641	mut_A	wt_R	OK	540.465	568.203	0.0722058	0.298184	0.6047	0.683308	no
gene1708	gene1708		SAOUHSC_01837	NC_007795.1:1742509-1743127	mut_A	wt_R	OK	489.138	514.043	0.0716483	0.294702	0.60745	0.684843	no
gene2809	gene2809		SAOUHSC_02988	NC_007795.1:2752148-2758577	mut_A	wt_R	OK	54.9488	57.7433	0.0715644	0.128576	0.8213	0.861577	no
gene1191	gene1191		SAOUHSC_01274	NC_007795.1:1231326-1231869	mut_A	wt_R	OK	209.511	220.088	0.0710502	0.289064	0.61445	0.690519	no
gene2785	gene2785		SAOUHSC_02962	NC_007795.1:2722090-2722852	mut_A	wt_R	OK	448.162	470.358	0.06974	0.288466	0.60635	0.684142	no
gene1330	gene1330		SAOUHSC_01427	NC_007795.1:1365700-1367191	mut_A	wt_R	OK	232.851	244.329	0.0694178	0.285603	0.61815	0.693094	no
gene1699	gene1699		SAOUHSC_01828	NC_007795.1:1733868-1734333	mut_A	wt_R	OK	326.683	342.742	0.0692293	0.281824	0.61505	0.690787	no
gene1740	gene1740		SAOUHSC_01872	NC_007795.1:1780196-1781465	mut_A	wt_R	OK	127.512	133.778	0.0692168	0.284384	0.61775	0.692962	no
gene269	gene269		SAOUHSC_00293	NC_007795.1:305785-307006	mut_A	wt_R	OK	7.90878	8.29551	0.0688758	0.224616	0.68915	0.757172	no
gene2149	gene2149		SAOUHSC_02279	NC_007795.1:2110190-2111268	mut_A	wt_R	OK	125.49	131.497	0.067457	0.211438	0.71	0.773516	no
gene2731	gene2731		SAOUHSC_02902	NC_007795.1:2671336-2673776	mut_A	wt_R	OK	6.54955	6.85772	0.0663325	0.172673	0.7631	0.815122	no
gene2720	gene2720		SAOUHSC_02891	NC_007795.1:2663457-2664027	mut_A	wt_R	OK	62.1359	64.979	0.0645462	0.245529	0.67375	0.743573	no
gene1351	gene1351		SAOUHSC_01455	NC_007795.1:1411622-1415063	mut_A	wt_R	OK	139.765	146.106	0.0640153	0.26422	0.6369	0.710778	no
gene2734	gene2734		SAOUHSC_02906	NC_007795.1:2674109-2674762	mut_A	wt_R	OK	227.117	237.351	0.0635829	0.226958	0.69185	0.758445	no
gene2787	gene2787		SAOUHSC_02964	NC_007795.1:2725950-2726655	mut_A	wt_R	OK	114.006	119.106	0.0631387	0.255236	0.6562	0.728782	no
gene272	gene272		SAOUHSC_00296	NC_007795.1:309721-310582	mut_A	wt_R	OK	9.98078	10.4272	0.0631257	0.19453	0.73795	0.794119	no
gene1600	gene1600		alaS	NC_007795.1:1625258-1627889	mut_A	wt_R	OK	544.205	568.324	0.0625656	0.257884	0.65495	0.728051	no
gene1082	gene1082		SAOUHSC_01154	NC_007795.1:1103848-1105077	mut_A	wt_R	OK	1396.73	1458.29	0.0622241	0.215192	0.7084	0.772457	no
gene1	gene1		SAOUHSC_00002	NC_007795.1:2155-3289	mut_A	wt_R	OK	946.663	987.363	0.0607296	0.251451	0.65765	0.729848	no
gene657	gene657		SAOUHSC_00704	NC_007795.1:688883-689336	mut_A	wt_R	OK	41.1168	42.849	0.0595305	0.205633	0.7145	0.775329	no
gene2536	gene2536		SAOUHSC_02691	NC_007795.1:2477180-2477698	mut_A	wt_R	OK	89.528	93.2646	0.0589919	0.0930559	0.8727	0.900899	no
gene2315	gene2315		SAOUHSC_02451	NC_007795.1:2276302-2276614	mut_A	wt_R	OK	2.0825	2.1694	0.0589804	0.059151	0.92925	0.945	no
gene778	gene778		SAOUHSC_00835	NC_007795.1:809501-809858	mut_A	wt_R	OK	1296.05	1350.08	0.0589237	0.24359	0.66945	0.739989	no
gene451	gene451		SAOUHSC_00488	NC_007795.1:486773-487706	mut_A	wt_R	OK	1528.08	1591.67	0.0588252	0.242982	0.66955	0.739989	no
gene765	gene765		SAOUHSC_00821	NC_007795.1:802052-802337	mut_A	wt_R	OK	63.9195	66.5659	0.0585266	0.182592	0.7503	0.804107	no
gene2234	gene2234		SAOUHSC_02366	NC_007795.1:2188350-2189211	mut_A	wt_R	OK	7903.1	8226.34	0.0578325	0.23785	0.685	0.753623	no
gene393	gene393		SAOUHSC_00424	NC_007795.1:425738-426398	mut_A	wt_R	OK	25.502	26.5427	0.0577024	0.197987	0.72865	0.786865	no
gene1618	gene1618		SAOUHSC_01744	NC_007795.1:1647305-1649579	mut_A	wt_R	OK	192.309	199.996	0.0565456	0.232598	0.6891	0.757172	no
gene1276	gene1276		SAOUHSC_01367	NC_007795.1:1310436-1312406	mut_A	wt_R	OK	6.74247	7.00435	0.0549734	0.0832333	0.88835	0.913604	no
gene831	gene831		SAOUHSC_00889	NC_007795.1:851130-853957	mut_A	wt_R	OK	226.837	235.428	0.0536305	0.210549	0.70975	0.773516	no
gene1354	gene1354		SAOUHSC_01460	NC_007795.1:1417328-1418474	mut_A	wt_R	OK	61.321	63.6416	0.0535887	0.216095	0.70745	0.771764	no
gene812	gene812		SAOUHSC_00870	NC_007795.1:834274-836943	mut_A	wt_R	OK	571.028	592.555	0.0533892	0.13525	0.8181	0.859844	no
gene2463	gene2463		SAOUHSC_02612	NC_007795.1:2402755-2403442	mut_A	wt_R	OK	449.236	465.858	0.0524187	0.215835	0.7019	0.766662	no
gene1782	gene1782		SAOUHSC_01918	NC_007795.1:1826666-1827317	mut_A	wt_R	OK	351.06	363.577	0.050546	0.207309	0.7143	0.775329	no
gene2537	gene2537		SAOUHSC_02692	NC_007795.1:2477180-2477698	mut_A	wt_R	OK	488.211	505.6	0.0504913	0.181805	0.7499	0.804107	no
gene2521	gene2521		SAOUHSC_02676	NC_007795.1:2459573-2460608	mut_A	wt_R	OK	734.196	760.288	0.0503809	0.208073	0.7164	0.777048	no
gene1827	gene1827		SAOUHSC_01960	NC_007795.1:1866402-1867803	mut_A	wt_R	OK	725.976	751.64	0.0501192	0.207462	0.713	0.775068	no
gene486	gene486		secE	NC_007795.1:517732-517915	mut_A	wt_R	OK	918.521	950.39	0.0492071	0.187518	0.7426	0.797728	no
gene1156	gene1156		SAOUHSC_01239	NC_007795.1:1186353-1187538	mut_A	wt_R	OK	570.4	590.063	0.048897	0.202306	0.71765	0.777483	no
gene856	gene856		SAOUHSC_00914	NC_007795.1:886282-889663	mut_A	wt_R	OK	3.38998	3.50489	0.0480916	0.070637	0.8999	0.920097	no
gene1269	gene1269		SAOUHSC_01360	NC_007795.1:1304208-1304718	mut_A	wt_R	OK	464.388	480.077	0.0479343	0.196581	0.72775	0.786238	no
gene72	gene72		SAOUHSC_00079	NC_007795.1:81757-90199	mut_A	wt_R	OK	10.7363	11.0955	0.0474785	0.084465	0.87965	0.906552	no
gene953	gene953		SAOUHSC_01014	NC_007795.1:981887-987225	mut_A	wt_R	OK	242.084	250.153	0.0472986	0.115563	0.8372	0.873415	no
gene477	gene477		SAOUHSC_00507	NC_007795.1:508166-509531	mut_A	wt_R	OK	487.803	504.015	0.0471673	0.195345	0.72495	0.783902	no
gene548	gene548		SAOUHSC_00584	NC_007795.1:585425-586835	mut_A	wt_R	OK	139.303	143.854	0.0463764	0.189159	0.73685	0.793283	no
gene1609	gene1609		SAOUHSC_01734	NC_007795.1:1636638-1637913	mut_A	wt_R	OK	253.837	262.105	0.0462426	0.190984	0.73625	0.793283	no
gene819	gene819		SAOUHSC_00877	NC_007795.1:840986-841346	mut_A	wt_R	OK	843.972	871.185	0.0457834	0.187067	0.7423	0.797728	no
gene864	gene864		SAOUHSC_00923	NC_007795.1:894010-896007	mut_A	wt_R	OK	39.3904	40.646	0.045271	0.11242	0.8427	0.878036	no
gene1632	gene1632		SAOUHSC_01760	NC_007795.1:1661239-1661359	mut_A	wt_R	OK	744.905	768.565	0.0451111	0.0805538	0.8971	0.917998	no
gene2629	gene2629		SAOUHSC_02791	NC_007795.1:2564790-2565183	mut_A	wt_R	OK	29.5903	30.5201	0.0446358	0.136495	0.81715	0.859422	no
gene776	gene776		SAOUHSC_00833	NC_007795.1:808348-808888	mut_A	wt_R	OK	259.999	268.12	0.0443712	0.180585	0.75285	0.806274	no
gene483	gene483		SAOUHSC_00513	NC_007795.1:515498-516769	mut_A	wt_R	OK	373.813	385.376	0.0439497	0.147609	0.79655	0.844618	no
gene1525	gene1525		SAOUHSC_01640	NC_007795.1:1556823-1558260	mut_A	wt_R	OK	7.67093	7.90237	0.0428839	0.0429521	0.93655	0.951068	no
gene55	gene55		SAOUHSC_00057	NC_007795.1:61203-62382	mut_A	wt_R	OK	140.222	144.448	0.0428354	0.175312	0.75545	0.808355	no
gene1358	gene1358		recU	NC_007795.1:1420877-1423735	mut_A	wt_R	OK	748.881	770.767	0.0415585	0.0583934	0.91715	0.935014	no
gene836	gene836		rocD	NC_007795.1:857717-858908	mut_A	wt_R	OK	357.894	368.215	0.0410157	0.168206	0.7673	0.818542	no
gene1840	gene1840		SAOUHSC_01975	NC_007795.1:1876331-1881392	mut_A	wt_R	OK	280.194	288.267	0.0409761	0.054453	0.92505	0.941169	no
gene2690	gene2690		SAOUHSC_02858	NC_007795.1:2629200-2629458	mut_A	wt_R	OK	56.5967	58.2087	0.0405172	0.110378	0.84635	0.881092	no
gene268	gene268		SAOUHSC_00292	NC_007795.1:303758-305775	mut_A	wt_R	OK	5.45945	5.61163	0.039663	0.0783311	0.89275	0.915935	no
gene1644	gene1644		SAOUHSC_01771	NC_007795.1:1670760-1672047	mut_A	wt_R	OK	895.231	919.87	0.03917	0.16181	0.7782	0.828374	no
gene2409	gene2409		SAOUHSC_02551	NC_007795.1:2345735-2346506	mut_A	wt_R	OK	70.3465	72.0898	0.0353154	0.140322	0.804	0.849588	no
gene2223	gene2223		SAOUHSC_02355	NC_007795.1:2177578-2178103	mut_A	wt_R	OK	1768.55	1811.29	0.0344499	0.142514	0.8055	0.849981	no
gene743	gene743		SAOUHSC_00795	NC_007795.1:777184-778195	mut_A	wt_R	OK	19599.1	20071.8	0.0343834	0.141734	0.8051	0.849981	no
gene565	gene565		SAOUHSC_00606	NC_007795.1:597924-599220	mut_A	wt_R	OK	373.615	382.585	0.0342303	0.140694	0.80175	0.848721	no
gene487	gene487		SAOUHSC_00517	NC_007795.1:517927-518476	mut_A	wt_R	OK	789.703	807.992	0.0330319	0.136138	0.81095	0.853997	no
gene2383	gene2383		SAOUHSC_02522	NC_007795.1:2325195-2326086	mut_A	wt_R	OK	40.348	41.2692	0.0325681	0.126554	0.8272	0.86592	no
gene1139	gene1139		SAOUHSC_01218	NC_007795.1:1168073-1168982	mut_A	wt_R	OK	1799.32	1840.09	0.0323241	0.133548	0.81475	0.857265	no
gene1547	gene1547		SAOUHSC_01665	NC_007795.1:1578516-1579056	mut_A	wt_R	OK	229.785	234.983	0.0322708	0.130788	0.82115	0.861577	no
gene1087	gene1087		SAOUHSC_01160	NC_007795.1:1110172-1110970	mut_A	wt_R	OK	51.8314	53.0004	0.0321766	0.125848	0.82575	0.865138	no
gene1795	gene1795		SAOUHSC_01932	NC_007795.1:1839334-1842381	mut_A	wt_R	OK	70.2904	71.8628	0.0319176	0.0839037	0.88535	0.911157	no
gene229	gene229		SAOUHSC_00247	NC_007795.1:266434-267427	mut_A	wt_R	OK	26.9493	27.5416	0.0313626	0.118745	0.8304	0.867793	no
gene1546	gene1546		SAOUHSC_01664	NC_007795.1:1577687-1578506	mut_A	wt_R	OK	405.497	414.379	0.0312589	0.12917	0.8203	0.861577	no
gene1180	gene1180		SAOUHSC_01263	NC_007795.1:1217619-1219179	mut_A	wt_R	OK	913.108	932.541	0.0303819	0.125415	0.8262	0.865241	no
gene607	gene607		SAOUHSC_00653	NC_007795.1:642033-644051	mut_A	wt_R	OK	63.6506	64.8999	0.0280426	0.0720498	0.9022	0.9213	no
gene1660	gene1660		SAOUHSC_01787	NC_007795.1:1683836-1685330	mut_A	wt_R	OK	236.379	240.985	0.0278395	0.114655	0.8368	0.873368	no
gene421	gene421		SAOUHSC_00455	NC_007795.1:458183-458987	mut_A	wt_R	OK	134.451	136.814	0.0251312	0.102493	0.8568	0.889157	no
gene263	gene263		SAOUHSC_00285	NC_007795.1:300437-301487	mut_A	wt_R	OK	33.6721	34.2576	0.0248706	0.0963946	0.86755	0.896711	no
gene901	gene901		SAOUHSC_00960	NC_007795.1:936931-938443	mut_A	wt_R	OK	135.374	137.661	0.0241742	0.098968	0.8579	0.889353	no
gene2248	gene2248		deoD	NC_007795.1:2202164-2202875	mut_A	wt_R	OK	589.774	599.598	0.023832	0.0981647	0.86085	0.891439	no
gene646	gene646		SAOUHSC_00693	NC_007795.1:675902-679204	mut_A	wt_R	OK	227.61	231.357	0.0235566	0.0757095	0.8992	0.919764	no
gene1076	gene1076		murD	NC_007795.1:1097366-1098716	mut_A	wt_R	OK	430.831	437.248	0.0213301	0.0880883	0.8796	0.906552	no
gene2263	gene2263		SAOUHSC_02397	NC_007795.1:2216046-2216829	mut_A	wt_R	OK	40.8752	41.4289	0.0194105	0.0742945	0.9003	0.920124	no
gene2137	gene2137		SAOUHSC_02267	NC_007795.1:2096998-2099439	mut_A	wt_R	OK	274.289	277.951	0.0191361	0.0464088	0.93685	0.951068	no
gene2589	gene2589		SAOUHSC_02747	NC_007795.1:2524902-2525502	mut_A	wt_R	OK	499.768	506.07	0.0180796	0.0743885	0.89285	0.915935	no
gene208	gene208		ispD	NC_007795.1:245249-246984	mut_A	wt_R	OK	555.485	561.554	0.0156774	0.0380482	0.947	0.959066	no
gene1048	gene1048		SAOUHSC_01118	NC_007795.1:1074499-1074745	mut_A	wt_R	OK	205.57	207.25	0.01174	0.0420359	0.9398	0.953364	no
gene517	gene517		SAOUHSC_00548	NC_007795.1:556868-558359	mut_A	wt_R	OK	243.637	245.589	0.0115115	0.0471185	0.93715	0.951068	no
gene1681	gene1681		SAOUHSC_01810	NC_007795.1:1712977-1714207	mut_A	wt_R	OK	533.133	537.248	0.0110927	0.045878	0.9348	0.949859	no
gene1098	gene1098		SAOUHSC_01173	NC_007795.1:1123565-1123778	mut_A	wt_R	OK	912.077	918.699	0.0104369	0.0370731	0.94635	0.958822	no
gene93	gene93		SAOUHSC_00102	NC_007795.1:106506-108119	mut_A	wt_R	OK	12.3435	12.4314	0.0102403	0.0276778	0.96045	0.967133	no
gene1682	gene1682		SAOUHSC_01811	NC_007795.1:1714656-1717854	mut_A	wt_R	OK	228.71	230.211	0.00943808	0.0391196	0.9474	0.959066	no
gene734	gene734		SAOUHSC_00786	NC_007795.1:768262-768688	mut_A	wt_R	OK	54.7244	55.0556	0.0087046	0.0307255	0.95415	0.96276	no
gene1176	gene1176		SAOUHSC_01259	NC_007795.1:1213675-1214068	mut_A	wt_R	OK	548.735	551.866	0.00820749	0.0336073	0.9528	0.961792	no
gene2784	gene2784		SAOUHSC_02961	NC_007795.1:2721390-2721846	mut_A	wt_R	OK	404.363	406.543	0.007757	0.0317443	0.95595	0.964181	no
gene1249	gene1249		SAOUHSC_01337	NC_007795.1:1276663-1278541	mut_A	wt_R	OK	3141.18	3157.08	0.00728603	0.0299989	0.9588	0.966263	no
gene1487	gene1487		SAOUHSC_01600	NC_007795.1:1525234-1526128	mut_A	wt_R	OK	348.849	350.587	0.00716759	0.0296398	0.95935	0.966421	no
gene2011	gene2011		SAOUHSC_02125	NC_007795.1:1999771-2000074	mut_A	wt_R	OK	291.202	292.496	0.00639614	0.0252638	0.96255	0.968455	no
gene98	gene98		SAOUHSC_00107	NC_007795.1:111887-113423	mut_A	wt_R	OK	64.5828	64.8542	0.00605063	0.0245622	0.96475	0.970272	no
gene336	gene336		SAOUHSC_00362	NC_007795.1:368657-369284	mut_A	wt_R	OK	249.578	250.363	0.00453502	0.0185489	0.9749	0.978081	no
gene1553	gene1553		SAOUHSC_01672	NC_007795.1:1583451-1583919	mut_A	wt_R	OK	772.452	774.705	0.00420275	0.0173106	0.9769	0.979289	no
gene2774	gene2774		SAOUHSC_02949	NC_007795.1:2712915-2713413	mut_A	wt_R	OK	248.402	249.126	0.0042005	0.0170696	0.97395	0.977576	no
gene1381	gene1381		SAOUHSC_01489	NC_007795.1:1444600-1445414	mut_A	wt_R	NOTEST	0.150019	0.150375	0.00341607	0	1	1	no
gene954	gene954		SAOUHSC_01015	NC_007795.1:981887-987225	mut_A	wt_R	OK	218.553	218.794	0.00158439	0.00295551	0.99565	0.99575	no
gene1227	gene1227		SAOUHSC_01314	NC_007795.1:1257225-1258916	mut_A	wt_R	OK	152.56	152.692	0.00124036	0.00365063	0.99575	0.99575	no
gene1023	gene1023		SAOUHSC_01090	NC_007795.1:1050414-1050522	mut_A	wt_R	NOTEST	0	0	0	0	1	1	no
gene1033	gene1033		SAOUHSC_01101	NC_007795.1:1062303-1062399	mut_A	wt_R	NOTEST	0	0	0	0	1	1	no
gene1043	gene1043		SAOUHSC_01111	NC_007795.1:1071182-1071636	mut_A	wt_R	NOTEST	0	0	0	0	1	1	no
gene1064	gene1064		SAOUHSC_T0006	NC_007795.1:1088005-1088079	mut_A	wt_R	NOTEST	0	0	0	0	1	1	no
gene1124	gene1124		SAOUHSC_01200	NC_007795.1:1151424-1151523	mut_A	wt_R	NOTEST	0	0	0	0	1	1	no
gene1149	gene1149		SAOUHSC_01230	NC_007795.1:1180528-1180621	mut_A	wt_R	NOTEST	0	0	0	0	1	1	no
gene1206	gene1206		SAOUHSC_01291	NC_007795.1:1246951-1247062	mut_A	wt_R	NOTEST	0	0	0	0	1	1	no
gene1208	gene1208		SAOUHSC_01293	NC_007795.1:1248186-1248419	mut_A	wt_R	NOTEST	0	0	0	0	1	1	no
gene1213	gene1213		SAOUHSC_01298	NC_007795.1:1249704-1249901	mut_A	wt_R	NOTEST	0	0	0	0	1	1	no
gene1214	gene1214		SAOUHSC_01299	NC_007795.1:1249704-1249901	mut_A	wt_R	NOTEST	0	0	0	0	1	1	no
gene1238	gene1238		SAOUHSC_01325	NC_007795.1:1267835-1268229	mut_A	wt_R	NOTEST	0	0	0	0	1	1	no
gene1244	gene1244		SAOUHSC_01331	NC_007795.1:1272662-1273741	mut_A	wt_R	NOTEST	0	0	0	0	1	1	no
gene1251	gene1251		SAOUHSC_01339	NC_007795.1:1278773-1279146	mut_A	wt_R	NOTEST	0	0	0	0	1	1	no
gene1263	gene1263		SAOUHSC_01353	NC_007795.1:1296726-1296825	mut_A	wt_R	NOTEST	0	0	0	0	1	1	no
gene1297	gene1297		SAOUHSC_01388	NC_007795.1:1331231-1331339	mut_A	wt_R	NOTEST	0	0	0	0	1	1	no
gene1376	gene1376		SAOUHSC_01484	NC_007795.1:1441961-1442162	mut_A	wt_R	NOTEST	0	0	0	0	1	1	no
gene1387	gene1387		SAOUHSC_01494	NC_007795.1:1450025-1450308	mut_A	wt_R	NOTEST	0	0	0	0	1	1	no
gene1388	gene1388		SAOUHSC_01495	NC_007795.1:1450333-1450450	mut_A	wt_R	NOTEST	0	0	0	0	1	1	no
gene1392	gene1392		SAOUHSC_01500	NC_007795.1:1453446-1453563	mut_A	wt_R	NOTEST	0	0	0	0	1	1	no
gene1404	gene1404		SAOUHSC_01514	NC_007795.1:1462962-1463799	mut_A	wt_R	NOTEST	0	0	0	0	1	1	no
gene1405	gene1405		SAOUHSC_01515	NC_007795.1:1464414-1465869	mut_A	wt_R	NOTEST	0	0	0	0	1	1	no
gene1406	gene1406		SAOUHSC_01516	NC_007795.1:1465879-1466182	mut_A	wt_R	NOTEST	0	0	0	0	1	1	no
gene1407	gene1407		SAOUHSC_01517	NC_007795.1:1466317-1466617	mut_A	wt_R	NOTEST	0	0	0	0	1	1	no
gene1408	gene1408		SAOUHSC_01518	NC_007795.1:1466662-1470585	mut_A	wt_R	NOTEST	0	0	0	0	1	1	no
gene1409	gene1409		SAOUHSC_01519	NC_007795.1:1466662-1470585	mut_A	wt_R	NOTEST	0	0	0	0	1	1	no
gene1410	gene1410		SAOUHSC_01520	NC_007795.1:1466662-1470585	mut_A	wt_R	NOTEST	0	0	0	0	1	1	no
gene1411	gene1411		SAOUHSC_01521	NC_007795.1:1466662-1470585	mut_A	wt_R	NOTEST	0	0	0	0	1	1	no
gene1412	gene1412		SAOUHSC_01522	NC_007795.1:1470600-1472474	mut_A	wt_R	NOTEST	0	0	0	0	1	1	no
gene1413	gene1413		SAOUHSC_01523	NC_007795.1:1470600-1472474	mut_A	wt_R	NOTEST	0	0	0	0	1	1	no
gene1414	gene1414		SAOUHSC_01524	NC_007795.1:1472482-1479507	mut_A	wt_R	NOTEST	0	0	0	0	1	1	no
gene1415	gene1415		SAOUHSC_01525	NC_007795.1:1472482-1479507	mut_A	wt_R	NOTEST	0	0	0	0	1	1	no
gene1416	gene1416		SAOUHSC_01526	NC_007795.1:1479520-1479679	mut_A	wt_R	NOTEST	0	0	0	0	1	1	no
gene1417	gene1417		SAOUHSC_01527	NC_007795.1:1479720-1480071	mut_A	wt_R	NOTEST	0	0	0	0	1	1	no
gene1418	gene1418		SAOUHSC_01528	NC_007795.1:1480128-1480584	mut_A	wt_R	NOTEST	0	0	0	0	1	1	no
gene1419	gene1419		SAOUHSC_01529	NC_007795.1:1480675-1481317	mut_A	wt_R	NOTEST	0	0	0	0	1	1	no
gene1420	gene1420		SAOUHSC_01530	NC_007795.1:1481351-1481747	mut_A	wt_R	NOTEST	0	0	0	0	1	1	no
gene1421	gene1421		SAOUHSC_01531	NC_007795.1:1481747-1482478	mut_A	wt_R	NOTEST	0	0	0	0	1	1	no
gene1422	gene1422		SAOUHSC_01532	NC_007795.1:1481747-1482478	mut_A	wt_R	NOTEST	0	0	0	0	1	1	no
gene1423	gene1423		SAOUHSC_01533	NC_007795.1:1482489-1482768	mut_A	wt_R	NOTEST	0	0	0	0	1	1	no
gene1424	gene1424		SAOUHSC_01535	NC_007795.1:1482836-1484000	mut_A	wt_R	NOTEST	0	0	0	0	1	1	no
gene1425	gene1425		SAOUHSC_01536	NC_007795.1:1484011-1486007	mut_A	wt_R	NOTEST	0	0	0	0	1	1	no
gene1426	gene1426		SAOUHSC_01537	NC_007795.1:1484011-1486007	mut_A	wt_R	NOTEST	0	0	0	0	1	1	no
gene1427	gene1427		SAOUHSC_01538	NC_007795.1:1486011-1487998	mut_A	wt_R	NOTEST	0	0	0	0	1	1	no
gene1428	gene1428		SAOUHSC_01539	NC_007795.1:1486011-1487998	mut_A	wt_R	NOTEST	0	0	0	0	1	1	no
gene1429	gene1429		SAOUHSC_01540	NC_007795.1:1488119-1488434	mut_A	wt_R	NOTEST	0	0	0	0	1	1	no
gene143	gene143		SAOUHSC_00154	NC_007795.1:166582-168660	mut_A	wt_R	NOTEST	0	0	0	0	1	1	no
gene1430	gene1430		SAOUHSC_01541	NC_007795.1:1488590-1489028	mut_A	wt_R	NOTEST	0	0	0	0	1	1	no
gene1431	gene1431		SAOUHSC_01542	NC_007795.1:1489040-1490679	mut_A	wt_R	NOTEST	0	0	0	0	1	1	no
gene1432	gene1432		SAOUHSC_01543	NC_007795.1:1489040-1490679	mut_A	wt_R	NOTEST	0	0	0	0	1	1	no
gene1433	gene1433		SAOUHSC_01544	NC_007795.1:1490812-1490917	mut_A	wt_R	NOTEST	0	0	0	0	1	1	no
gene1434	gene1434		SAOUHSC_01545	NC_007795.1:1491019-1493469	mut_A	wt_R	NOTEST	0	0	0	0	1	1	no
gene1435	gene1435		SAOUHSC_01546	NC_007795.1:1491019-1493469	mut_A	wt_R	NOTEST	0	0	0	0	1	1	no
gene1436	gene1436		SAOUHSC_01547	NC_007795.1:1491019-1493469	mut_A	wt_R	NOTEST	0	0	0	0	1	1	no
gene1437	gene1437		SAOUHSC_01548	NC_007795.1:1493520-1493721	mut_A	wt_R	NOTEST	0	0	0	0	1	1	no
gene1438	gene1438		SAOUHSC_01549	NC_007795.1:1493788-1494307	mut_A	wt_R	NOTEST	0	0	0	0	1	1	no
gene1439	gene1439		SAOUHSC_01550	NC_007795.1:1493788-1494307	mut_A	wt_R	NOTEST	0	0	0	0	1	1	no
gene1440	gene1440		SAOUHSC_01551	NC_007795.1:1493788-1494307	mut_A	wt_R	NOTEST	0	0	0	0	1	1	no
gene1441	gene1441		SAOUHSC_01552	NC_007795.1:1494343-1494886	mut_A	wt_R	NOTEST	0	0	0	0	1	1	no
gene1442	gene1442		SAOUHSC_01553	NC_007795.1:1494890-1495127	mut_A	wt_R	NOTEST	0	0	0	0	1	1	no
gene1443	gene1443		SAOUHSC_01555	NC_007795.1:1495424-1496170	mut_A	wt_R	NOTEST	0	0	0	0	1	1	no
gene1444	gene1444		SAOUHSC_01556	NC_007795.1:1495424-1496170	mut_A	wt_R	NOTEST	0	0	0	0	1	1	no
gene1445	gene1445		SAOUHSC_01557	NC_007795.1:1496172-1496379	mut_A	wt_R	NOTEST	0	0	0	0	1	1	no
gene1446	gene1446		SAOUHSC_01558	NC_007795.1:1496392-1496635	mut_A	wt_R	NOTEST	0	0	0	0	1	1	no
gene1447	gene1447		SAOUHSC_01559	NC_007795.1:1496649-1496850	mut_A	wt_R	NOTEST	0	0	0	0	1	1	no
gene1448	gene1448		SAOUHSC_01560	NC_007795.1:1496852-1497696	mut_A	wt_R	NOTEST	0	0	0	0	1	1	no
gene1449	gene1449		SAOUHSC_01561	NC_007795.1:1496852-1497696	mut_A	wt_R	NOTEST	0	0	0	0	1	1	no
gene1450	gene1450		SAOUHSC_01562	NC_007795.1:1496852-1497696	mut_A	wt_R	NOTEST	0	0	0	0	1	1	no
gene1451	gene1451		SAOUHSC_01563	NC_007795.1:1497708-1499661	mut_A	wt_R	NOTEST	0	0	0	0	1	1	no
gene1452	gene1452		SAOUHSC_01565	NC_007795.1:1499729-1500287	mut_A	wt_R	NOTEST	0	0	0	0	1	1	no
gene1453	gene1453		SAOUHSC_01566	NC_007795.1:1500312-1501838	mut_A	wt_R	NOTEST	0	0	0	0	1	1	no
gene1454	gene1454		SAOUHSC_01567	NC_007795.1:1500312-1501838	mut_A	wt_R	NOTEST	0	0	0	0	1	1	no
gene1455	gene1455		SAOUHSC_01568	NC_007795.1:1501852-1502176	mut_A	wt_R	NOTEST	0	0	0	0	1	1	no
gene1456	gene1456		SAOUHSC_01569	NC_007795.1:1502254-1502416	mut_A	wt_R	NOTEST	0	0	0	0	1	1	no
gene1457	gene1457		SAOUHSC_01570	NC_007795.1:1502428-1502692	mut_A	wt_R	NOTEST	0	0	0	0	1	1	no
gene1458	gene1458		SAOUHSC_01571	NC_007795.1:1502716-1502932	mut_A	wt_R	NOTEST	0	0	0	0	1	1	no
gene1459	gene1459		SAOUHSC_01572	NC_007795.1:1502986-1503566	mut_A	wt_R	NOTEST	0	0	0	0	1	1	no
gene1460	gene1460		SAOUHSC_01573	NC_007795.1:1502986-1503566	mut_A	wt_R	NOTEST	0	0	0	0	1	1	no
gene1461	gene1461		SAOUHSC_01574	NC_007795.1:1503581-1504691	mut_A	wt_R	NOTEST	0	0	0	0	1	1	no
gene1462	gene1462		SAOUHSC_A01514	NC_007795.1:1503581-1504691	mut_A	wt_R	NOTEST	0	0	0	0	1	1	no
gene1463	gene1463		SAOUHSC_01575	NC_007795.1:1503581-1504691	mut_A	wt_R	NOTEST	0	0	0	0	1	1	no
gene1464	gene1464		SAOUHSC_01576	NC_007795.1:1504706-1505639	mut_A	wt_R	NOTEST	0	0	0	0	1	1	no
gene1465	gene1465		SAOUHSC_01577	NC_007795.1:1505644-1505986	mut_A	wt_R	NOTEST	0	0	0	0	1	1	no
gene1466	gene1466		SAOUHSC_01578	NC_007795.1:1506144-1506372	mut_A	wt_R	NOTEST	0	0	0	0	1	1	no
gene1467	gene1467		SAOUHSC_01579	NC_007795.1:1506408-1507166	mut_A	wt_R	NOTEST	0	0	0	0	1	1	no
gene1468	gene1468		SAOUHSC_01580	NC_007795.1:1506408-1507166	mut_A	wt_R	NOTEST	0	0	0	0	1	1	no
gene1469	gene1469		SAOUHSC_01582	NC_007795.1:1507291-1508497	mut_A	wt_R	NOTEST	0	0	0	0	1	1	no
gene1495	gene1495		SAOUHSC_01608	NC_007795.1:1532808-1533835	mut_A	wt_R	NOTEST	0	0	0	0	1	1	no
gene1521	gene1521		SAOUHSC_01636	NC_007795.1:1556066-1556727	mut_A	wt_R	NOTEST	0	0	0	0	1	1	no
gene1638	gene1638		SAOUHSC_01765	NC_007795.1:1664223-1664334	mut_A	wt_R	NOTEST	0	0	0	0	1	1	no
gene1653	gene1653		SAOUHSC_01780	NC_007795.1:1680635-1680746	mut_A	wt_R	NOTEST	0	0	0	0	1	1	no
gene1656	gene1656		SAOUHSC_01783	NC_007795.1:1682383-1682805	mut_A	wt_R	NOTEST	0	0	0	0	1	1	no
gene1688	gene1688		SAOUHSC_01817	NC_007795.1:1723310-1723409	mut_A	wt_R	NOTEST	0	0	0	0	1	1	no
gene17	gene17		SAOUHSC_T00018	NC_007795.1:24156-24231	mut_A	wt_R	NOTEST	0	0	0	0	1	1	no
gene1705	gene1705		SAOUHSC_01834	NC_007795.1:1739622-1740809	mut_A	wt_R	NOTEST	0	0	0	0	1	1	no
gene1712	gene1712		SAOUHSC_01841	NC_007795.1:1746310-1747288	mut_A	wt_R	NOTEST	0	0	0	0	1	1	no
gene1714	gene1714		SAOUHSC_01844	NC_007795.1:1747418-1750194	mut_A	wt_R	NOTEST	0	0	0	0	1	1	no
gene1720	gene1720		SAOUHSC_01851	NC_007795.1:1757407-1757521	mut_A	wt_R	NOTEST	0	0	0	0	1	1	no
gene1722	gene1722		SAOUHSC_01853	NC_007795.1:1759426-1759531	mut_A	wt_R	NOTEST	0	0	0	0	1	1	no
gene174	gene174		SAOUHSC_00187	NC_007795.1:205907-208157	mut_A	wt_R	HIDATA	0	7390.63	0	0	1	1	no
gene1750	gene1750		SAOUHSC_01883	NC_007795.1:1797256-1797376	mut_A	wt_R	NOTEST	0	0	0	0	1	1	no
gene1792	gene1792		SAOUHSC_01929	NC_007795.1:1833026-1833128	mut_A	wt_R	NOTEST	0	0	0	0	1	1	no
gene1797	gene1797		SAOUHSC_01934	NC_007795.1:1839334-1842381	mut_A	wt_R	NOTEST	0	0	0	0	1	1	no
gene18	gene18		SAOUHSC_T00011	NC_007795.1:24238-24311	mut_A	wt_R	NOTEST	0	0	0	0	1	1	no
gene180	gene180		SAOUHSC_00193	NC_007795.1:213823-213931	mut_A	wt_R	NOTEST	0	0	0	0	1	1	no
gene1818	gene1818		SAOUHSC_T00050	NC_007795.1:1864311-1864400	mut_A	wt_R	NOTEST	0	0	0	0	1	1	no
gene1819	gene1819		SAOUHSC_T00019	NC_007795.1:1864454-1864526	mut_A	wt_R	NOTEST	0	0	0	0	1	1	no
gene1820	gene1820		SAOUHSC_T0009	NC_007795.1:1864527-1864602	mut_A	wt_R	NOTEST	0	0	0	0	1	1	no
gene1821	gene1821		SAOUHSC_T00022	NC_007795.1:1864616-1864690	mut_A	wt_R	NOTEST	0	0	0	0	1	1	no
gene1822	gene1822		SAOUHSC_T00026	NC_007795.1:1864705-1864781	mut_A	wt_R	NOTEST	0	0	0	0	1	1	no
gene1823	gene1823		SAOUHSC_T00042	NC_007795.1:1864794-1864867	mut_A	wt_R	NOTEST	0	0	0	0	1	1	no
gene1824	gene1824		SAOUHSC_T00012	NC_007795.1:1864883-1864959	mut_A	wt_R	NOTEST	0	0	0	0	1	1	no
gene1825	gene1825		SAOUHSC_T00038	NC_007795.1:1864980-1865054	mut_A	wt_R	NOTEST	0	0	0	0	1	1	no
gene1841	gene1841		SAOUHSC_01976	NC_007795.1:1881682-1881781	mut_A	wt_R	NOTEST	0	0	0	0	1	1	no
gene1859	gene1859		SAOUHSC_T00031	NC_007795.1:1898904-1898988	mut_A	wt_R	NOTEST	0	0	0	0	1	1	no
gene1860	gene1860		SAOUHSC_T00046	NC_007795.1:1899026-1899101	mut_A	wt_R	NOTEST	0	0	0	0	1	1	no
gene1861	gene1861		SAOUHSC_T00047	NC_007795.1:1899114-1899189	mut_A	wt_R	NOTEST	0	0	0	0	1	1	no
gene1862	gene1862		SAOUHSC_T00023	NC_007795.1:1899204-1899279	mut_A	wt_R	NOTEST	0	0	0	0	1	1	no
gene1863	gene1863		SAOUHSC_T00015	NC_007795.1:1899286-1899360	mut_A	wt_R	NOTEST	0	0	0	0	1	1	no
gene1864	gene1864		SAOUHSC_T00016	NC_007795.1:1899365-1899437	mut_A	wt_R	NOTEST	0	0	0	0	1	1	no
gene1865	gene1865		SAOUHSC_T00027	NC_007795.1:1899448-1899521	mut_A	wt_R	NOTEST	0	0	0	0	1	1	no
gene1866	gene1866		SAOUHSC_T00056	NC_007795.1:1899523-1899597	mut_A	wt_R	NOTEST	0	0	0	0	1	1	no
gene1867	gene1867		SAOUHSC_T00057	NC_007795.1:1899612-1899693	mut_A	wt_R	NOTEST	0	0	0	0	1	1	no
gene1868	gene1868		SAOUHSC_T00054	NC_007795.1:1899698-1899774	mut_A	wt_R	NOTEST	0	0	0	0	1	1	no
gene1869	gene1869		SAOUHSC_T00043	NC_007795.1:1899781-1899854	mut_A	wt_R	NOTEST	0	0	0	0	1	1	no
gene1870	gene1870		SAOUHSC_T00013	NC_007795.1:1899872-1899948	mut_A	wt_R	NOTEST	0	0	0	0	1	1	no
gene1871	gene1871		SAOUHSC_T00039	NC_007795.1:1899957-1900031	mut_A	wt_R	NOTEST	0	0	0	0	1	1	no
gene1872	gene1872		SAOUHSC_T00051	NC_007795.1:1900045-1900138	mut_A	wt_R	NOTEST	0	0	0	0	1	1	no
gene1873	gene1873		SAOUHSC_T00014	NC_007795.1:1900176-1900252	mut_A	wt_R	NOTEST	0	0	0	0	1	1	no
gene1874	gene1874		SAOUHSC_T00052	NC_007795.1:1900262-1900352	mut_A	wt_R	NOTEST	0	0	0	0	1	1	no
gene1875	gene1875		SAOUHSC_T00040	NC_007795.1:1900361-1900435	mut_A	wt_R	NOTEST	0	0	0	0	1	1	no
gene1876	gene1876		SAOUHSC_T00041	NC_007795.1:1900460-1900537	mut_A	wt_R	NOTEST	0	0	0	0	1	1	no
gene1877	gene1877		SAOUHSC_T0002	NC_007795.1:1900558-1900634	mut_A	wt_R	NOTEST	0	0	0	0	1	1	no
gene1878	gene1878		SAOUHSC_T00045	NC_007795.1:1900651-1900725	mut_A	wt_R	NOTEST	0	0	0	0	1	1	no
gene1879	gene1879		SAOUHSC_T0007	NC_007795.1:1900734-1900808	mut_A	wt_R	NOTEST	0	0	0	0	1	1	no
gene1880	gene1880		SAOUHSC_T00032	NC_007795.1:1900826-1900915	mut_A	wt_R	NOTEST	0	0	0	0	1	1	no
gene1881	gene1881		SAOUHSC_T00024	NC_007795.1:1900925-1901000	mut_A	wt_R	NOTEST	0	0	0	0	1	1	no
gene1882	gene1882		SAOUHSC_T00033	NC_007795.1:1901003-1901085	mut_A	wt_R	NOTEST	0	0	0	0	1	1	no
gene1883	gene1883		SAOUHSC_T00036	NC_007795.1:1901088-1901164	mut_A	wt_R	NOTEST	0	0	0	0	1	1	no
gene1884	gene1884		SAOUHSC_T00055	NC_007795.1:1901169-1901245	mut_A	wt_R	NOTEST	0	0	0	0	1	1	no
gene1885	gene1885		SAOUHSC_T00060	NC_007795.1:1901261-1901337	mut_A	wt_R	NOTEST	0	0	0	0	1	1	no
gene1886	gene1886		SAOUHSC_R00013	NC_007795.1:1901348-1901463	mut_A	wt_R	NOTEST	0	0	0	0	1	1	no
gene1888	gene1888		SAOUHSC_T0003	NC_007795.1:1904670-1904746	mut_A	wt_R	NOTEST	0	0	0	0	1	1	no
gene1889	gene1889		SAOUHSC_T00028	NC_007795.1:1904764-1904841	mut_A	wt_R	NOTEST	0	0	0	0	1	1	no
gene1896	gene1896		SAOUHSC_02002	NC_007795.1:1912024-1912117	mut_A	wt_R	NOTEST	0	0	0	0	1	1	no
gene1908	gene1908		SAOUHSC_02015	NC_007795.1:1923455-1923557	mut_A	wt_R	NOTEST	0	0	0	0	1	1	no
gene1909	gene1909		SAOUHSC_02016	NC_007795.1:1923882-1924180	mut_A	wt_R	NOTEST	0	0	0	0	1	1	no
gene191	gene191		SAOUHSC_00205	NC_007795.1:227919-228027	mut_A	wt_R	NOTEST	0	0	0	0	1	1	no
gene1910	gene1910		SAOUHSC_02017	NC_007795.1:1923882-1924180	mut_A	wt_R	NOTEST	0	0	0	0	1	1	no
gene1911	gene1911		SAOUHSC_02018	NC_007795.1:1924250-1924403	mut_A	wt_R	NOTEST	0	0	0	0	1	1	no
gene1912	gene1912		SAOUHSC_02019	NC_007795.1:1924646-1926510	mut_A	wt_R	NOTEST	0	0	0	0	1	1	no
gene1913	gene1913		SAOUHSC_02020	NC_007795.1:1924646-1926510	mut_A	wt_R	NOTEST	0	0	0	0	1	1	no
gene1914	gene1914		SAOUHSC_02021	NC_007795.1:1926565-1926961	mut_A	wt_R	NOTEST	0	0	0	0	1	1	no
gene1915	gene1915		SAOUHSC_02022	NC_007795.1:1926966-1928139	mut_A	wt_R	NOTEST	0	0	0	0	1	1	no
gene1916	gene1916		SAOUHSC_02023	NC_007795.1:1928151-1930050	mut_A	wt_R	NOTEST	0	0	0	0	1	1	no
gene1917	gene1917		SAOUHSC_02025	NC_007795.1:1930186-1930486	mut_A	wt_R	NOTEST	0	0	0	0	1	1	no
gene1918	gene1918		SAOUHSC_02026	NC_007795.1:1930525-1930699	mut_A	wt_R	NOTEST	0	0	0	0	1	1	no
gene1919	gene1919		SAOUHSC_02027	NC_007795.1:1930702-1934813	mut_A	wt_R	NOTEST	0	0	0	0	1	1	no
gene1920	gene1920		SAOUHSC_02028	NC_007795.1:1930702-1934813	mut_A	wt_R	NOTEST	0	0	0	0	1	1	no
gene1921	gene1921		SAOUHSC_02029	NC_007795.1:1930702-1934813	mut_A	wt_R	NOTEST	0	0	0	0	1	1	no
gene1922	gene1922		SAOUHSC_02030	NC_007795.1:1934827-1936729	mut_A	wt_R	NOTEST	0	0	0	0	1	1	no
gene1923	gene1923		SAOUHSC_02031	NC_007795.1:1936737-1937685	mut_A	wt_R	NOTEST	0	0	0	0	1	1	no
gene1924	gene1924		SAOUHSC_02033	NC_007795.1:1937697-1941165	mut_A	wt_R	NOTEST	0	0	0	0	1	1	no
gene1925	gene1925		SAOUHSC_02034	NC_007795.1:1941181-1941526	mut_A	wt_R	NOTEST	0	0	0	0	1	1	no
gene1926	gene1926		SAOUHSC_02035	NC_007795.1:1941555-1941921	mut_A	wt_R	NOTEST	0	0	0	0	1	1	no
gene1927	gene1927		SAOUHSC_02036	NC_007795.1:1941982-1942564	mut_A	wt_R	NOTEST	0	0	0	0	1	1	no
gene1928	gene1928		SAOUHSC_02037	NC_007795.1:1942582-1942966	mut_A	wt_R	NOTEST	0	0	0	0	1	1	no
gene1929	gene1929		SAOUHSC_02038	NC_007795.1:1942977-1943956	mut_A	wt_R	NOTEST	0	0	0	0	1	1	no
gene1930	gene1930		SAOUHSC_02040	NC_007795.1:1942977-1943956	mut_A	wt_R	NOTEST	0	0	0	0	1	1	no
gene1931	gene1931		SAOUHSC_02041	NC_007795.1:1942977-1943956	mut_A	wt_R	NOTEST	0	0	0	0	1	1	no
gene1932	gene1932		SAOUHSC_02042	NC_007795.1:1943964-1944252	mut_A	wt_R	NOTEST	0	0	0	0	1	1	no
gene1933	gene1933		SAOUHSC_02043	NC_007795.1:1944273-1945248	mut_A	wt_R	NOTEST	0	0	0	0	1	1	no
gene1934	gene1934		SAOUHSC_02044	NC_007795.1:1945261-1945882	mut_A	wt_R	NOTEST	0	0	0	0	1	1	no
gene1935	gene1935		SAOUHSC_02046	NC_007795.1:1945990-1946161	mut_A	wt_R	NOTEST	0	0	0	0	1	1	no
gene1936	gene1936		SAOUHSC_02047	NC_007795.1:1946233-1947229	mut_A	wt_R	NOTEST	0	0	0	0	1	1	no
gene1937	gene1937		SAOUHSC_02048	NC_007795.1:1947235-1948771	mut_A	wt_R	NOTEST	0	0	0	0	1	1	no
gene1938	gene1938		SAOUHSC_02049	NC_007795.1:1948781-1950486	mut_A	wt_R	NOTEST	0	0	0	0	1	1	no
gene1939	gene1939		SAOUHSC_02050	NC_007795.1:1948781-1950486	mut_A	wt_R	NOTEST	0	0	0	0	1	1	no
gene1940	gene1940		SAOUHSC_02051	NC_007795.1:1950672-1951095	mut_A	wt_R	NOTEST	0	0	0	0	1	1	no
gene1941	gene1941		SAOUHSC_02052	NC_007795.1:1951118-1951265	mut_A	wt_R	NOTEST	0	0	0	0	1	1	no
gene1942	gene1942		SAOUHSC_02053	NC_007795.1:1951265-1952047	mut_A	wt_R	NOTEST	0	0	0	0	1	1	no
gene1943	gene1943		SAOUHSC_02054	NC_007795.1:1951265-1952047	mut_A	wt_R	NOTEST	0	0	0	0	1	1	no
gene1944	gene1944		SAOUHSC_02055	NC_007795.1:1951265-1952047	mut_A	wt_R	NOTEST	0	0	0	0	1	1	no
gene1945	gene1945		SAOUHSC_02056	NC_007795.1:1951265-1952047	mut_A	wt_R	NOTEST	0	0	0	0	1	1	no
gene1946	gene1946		SAOUHSC_02057	NC_007795.1:1952083-1953070	mut_A	wt_R	NOTEST	0	0	0	0	1	1	no
gene1947	gene1947		SAOUHSC_02058	NC_007795.1:1952083-1953070	mut_A	wt_R	NOTEST	0	0	0	0	1	1	no
gene1948	gene1948		SAOUHSC_02059	NC_007795.1:1952083-1953070	mut_A	wt_R	NOTEST	0	0	0	0	1	1	no
gene1949	gene1949		SAOUHSC_02060	NC_007795.1:1953084-1953333	mut_A	wt_R	NOTEST	0	0	0	0	1	1	no
gene1950	gene1950		SAOUHSC_02061	NC_007795.1:1953333-1953693	mut_A	wt_R	NOTEST	0	0	0	0	1	1	no
gene1951	gene1951		SAOUHSC_02062	NC_007795.1:1953693-1953963	mut_A	wt_R	NOTEST	0	0	0	0	1	1	no
gene1952	gene1952		SAOUHSC_02063	NC_007795.1:1953963-1954149	mut_A	wt_R	NOTEST	0	0	0	0	1	1	no
gene1953	gene1953		SAOUHSC_02064	NC_007795.1:1954153-1954558	mut_A	wt_R	NOTEST	0	0	0	0	1	1	no
gene1954	gene1954		SAOUHSC_02065	NC_007795.1:1954568-1954790	mut_A	wt_R	NOTEST	0	0	0	0	1	1	no
gene1955	gene1955		SAOUHSC_02066	NC_007795.1:1954793-1958070	mut_A	wt_R	NOTEST	0	0	0	0	1	1	no
gene1956	gene1956		SAOUHSC_02067	NC_007795.1:1954793-1958070	mut_A	wt_R	NOTEST	0	0	0	0	1	1	no
gene1957	gene1957		SAOUHSC_02068	NC_007795.1:1954793-1958070	mut_A	wt_R	NOTEST	0	0	0	0	1	1	no
gene1958	gene1958		SAOUHSC_02069	NC_007795.1:1954793-1958070	mut_A	wt_R	NOTEST	0	0	0	0	1	1	no
gene1959	gene1959		SAOUHSC_02070	NC_007795.1:1954793-1958070	mut_A	wt_R	NOTEST	0	0	0	0	1	1	no
gene196	gene196		SAOUHSC_00212	NC_007795.1:232546-232645	mut_A	wt_R	NOTEST	0	0	0	0	1	1	no
gene1960	gene1960		SAOUHSC_02071	NC_007795.1:1958082-1958583	mut_A	wt_R	NOTEST	0	0	0	0	1	1	no
gene1961	gene1961		SAOUHSC_02072	NC_007795.1:1958666-1959446	mut_A	wt_R	NOTEST	0	0	0	0	1	1	no
gene1962	gene1962		SAOUHSC_02073	NC_007795.1:1959446-1959983	mut_A	wt_R	NOTEST	0	0	0	0	1	1	no
gene1963	gene1963		SAOUHSC_02074	NC_007795.1:1959995-1960566	mut_A	wt_R	NOTEST	0	0	0	0	1	1	no
gene1964	gene1964		SAOUHSC_02075	NC_007795.1:1959995-1960566	mut_A	wt_R	NOTEST	0	0	0	0	1	1	no
gene1965	gene1965		SAOUHSC_02076	NC_007795.1:1960655-1961031	mut_A	wt_R	NOTEST	0	0	0	0	1	1	no
gene1966	gene1966		SAOUHSC_02077	NC_007795.1:1960655-1961031	mut_A	wt_R	NOTEST	0	0	0	0	1	1	no
gene1967	gene1967		SAOUHSC_02078	NC_007795.1:1961044-1961494	mut_A	wt_R	NOTEST	0	0	0	0	1	1	no
gene1968	gene1968		SAOUHSC_02079	NC_007795.1:1961535-1961760	mut_A	wt_R	NOTEST	0	0	0	0	1	1	no
gene1969	gene1969		SAOUHSC_02080	NC_007795.1:1961760-1962552	mut_A	wt_R	NOTEST	0	0	0	0	1	1	no
gene1970	gene1970		SAOUHSC_02081	NC_007795.1:1962708-1963017	mut_A	wt_R	NOTEST	0	0	0	0	1	1	no
gene1971	gene1971		SAOUHSC_02083	NC_007795.1:1963031-1963250	mut_A	wt_R	NOTEST	0	0	0	0	1	1	no
gene1972	gene1972		SAOUHSC_02084	NC_007795.1:1963391-1964111	mut_A	wt_R	NOTEST	0	0	0	0	1	1	no
gene1973	gene1973		SAOUHSC_02085	NC_007795.1:1964180-1964348	mut_A	wt_R	NOTEST	0	0	0	0	1	1	no
gene1974	gene1974		SAOUHSC_02086	NC_007795.1:1964507-1964693	mut_A	wt_R	NOTEST	0	0	0	0	1	1	no
gene1975	gene1975		SAOUHSC_02087	NC_007795.1:1964728-1965771	mut_A	wt_R	NOTEST	0	0	0	0	1	1	no
gene1976	gene1976		SAOUHSC_02088	NC_007795.1:1964728-1965771	mut_A	wt_R	NOTEST	0	0	0	0	1	1	no
gene1977	gene1977		SAOUHSC_02089	NC_007795.1:1965882-1966929	mut_A	wt_R	NOTEST	0	0	0	0	1	1	no
gene1992	gene1992		SAOUHSC_02105	NC_007795.1:1979084-1979195	mut_A	wt_R	NOTEST	0	0	0	0	1	1	no
gene1996	gene1996		SAOUHSC_02109	NC_007795.1:1982200-1982293	mut_A	wt_R	NOTEST	0	0	0	0	1	1	no
gene2002	gene2002		SAOUHSC_02115	NC_007795.1:1988118-1988265	mut_A	wt_R	NOTEST	0	0	0	0	1	1	no
gene2026	gene2026		SAOUHSC_02141	NC_007795.1:2014700-2014874	mut_A	wt_R	NOTEST	0	0	0	0	1	1	no
gene2042	gene2042		SAOUHSC_02157	NC_007795.1:2027388-2027487	mut_A	wt_R	NOTEST	0	0	0	0	1	1	no
gene2046	gene2046		SAOUHSC_02164	NC_007795.1:2032309-2032489	mut_A	wt_R	NOTEST	0	0	0	0	1	1	no
gene2047	gene2047		SAOUHSC_02166	NC_007795.1:2032799-2033060	mut_A	wt_R	NOTEST	0	0	0	0	1	1	no
gene2048	gene2048		SAOUHSC_02167	NC_007795.1:2033112-2033463	mut_A	wt_R	NOTEST	0	0	0	0	1	1	no
gene2049	gene2049		SAOUHSC_02169	NC_007795.1:2034145-2034595	mut_A	wt_R	NOTEST	0	0	0	0	1	1	no
gene2050	gene2050		SAOUHSC_02170	NC_007795.1:2034689-2034986	mut_A	wt_R	NOTEST	0	0	0	0	1	1	no
gene2051	gene2051		SAOUHSC_02171	NC_007795.1:2035674-2036166	mut_A	wt_R	NOTEST	0	0	0	0	1	1	no
gene2052	gene2052		SAOUHSC_02173	NC_007795.1:2036356-2037112	mut_A	wt_R	NOTEST	0	0	0	0	1	1	no
gene2053	gene2053		SAOUHSC_02174	NC_007795.1:2037123-2037378	mut_A	wt_R	NOTEST	0	0	0	0	1	1	no
gene2054	gene2054		SAOUHSC_02175	NC_007795.1:2037429-2037537	mut_A	wt_R	NOTEST	0	0	0	0	1	1	no
gene2055	gene2055		SAOUHSC_02176	NC_007795.1:2037589-2037766	mut_A	wt_R	NOTEST	0	0	0	0	1	1	no
gene2056	gene2056		SAOUHSC_02177	NC_007795.1:2037915-2038212	mut_A	wt_R	NOTEST	0	0	0	0	1	1	no
gene2057	gene2057		SAOUHSC_02178	NC_007795.1:2038269-2038557	mut_A	wt_R	NOTEST	0	0	0	0	1	1	no
gene2058	gene2058		SAOUHSC_02179	NC_007795.1:2038603-2042531	mut_A	wt_R	NOTEST	0	0	0	0	1	1	no
gene2059	gene2059		SAOUHSC_02180	NC_007795.1:2038603-2042531	mut_A	wt_R	NOTEST	0	0	0	0	1	1	no
gene2060	gene2060		SAOUHSC_02181	NC_007795.1:2042546-2048689	mut_A	wt_R	NOTEST	0	0	0	0	1	1	no
gene2061	gene2061		SAOUHSC_02182	NC_007795.1:2042546-2048689	mut_A	wt_R	NOTEST	0	0	0	0	1	1	no
gene2062	gene2062		SAOUHSC_02183	NC_007795.1:2048744-2048867	mut_A	wt_R	NOTEST	0	0	0	0	1	1	no
gene2063	gene2063		SAOUHSC_02184	NC_007795.1:2048926-2049373	mut_A	wt_R	NOTEST	0	0	0	0	1	1	no
gene2064	gene2064		SAOUHSC_02185	NC_007795.1:2049437-2050391	mut_A	wt_R	NOTEST	0	0	0	0	1	1	no
gene2065	gene2065		SAOUHSC_02186	NC_007795.1:2050391-2051800	mut_A	wt_R	NOTEST	0	0	0	0	1	1	no
gene2066	gene2066		SAOUHSC_02187	NC_007795.1:2050391-2051800	mut_A	wt_R	NOTEST	0	0	0	0	1	1	no
gene2067	gene2067		SAOUHSC_02188	NC_007795.1:2050391-2051800	mut_A	wt_R	NOTEST	0	0	0	0	1	1	no
gene2068	gene2068		SAOUHSC_02189	NC_007795.1:2050391-2051800	mut_A	wt_R	NOTEST	0	0	0	0	1	1	no
gene2069	gene2069		SAOUHSC_02190	NC_007795.1:2051808-2051967	mut_A	wt_R	NOTEST	0	0	0	0	1	1	no
gene2070	gene2070		SAOUHSC_02191	NC_007795.1:2052002-2053250	mut_A	wt_R	NOTEST	0	0	0	0	1	1	no
gene2071	gene2071		SAOUHSC_02193	NC_007795.1:2053337-2055105	mut_A	wt_R	NOTEST	0	0	0	0	1	1	no
gene2072	gene2072		SAOUHSC_02194	NC_007795.1:2053337-2055105	mut_A	wt_R	NOTEST	0	0	0	0	1	1	no
gene2073	gene2073		SAOUHSC_02195	NC_007795.1:2055170-2057079	mut_A	wt_R	NOTEST	0	0	0	0	1	1	no
gene2074	gene2074		SAOUHSC_02196	NC_007795.1:2055170-2057079	mut_A	wt_R	NOTEST	0	0	0	0	1	1	no
gene2075	gene2075		SAOUHSC_02197	NC_007795.1:2057081-2057549	mut_A	wt_R	NOTEST	0	0	0	0	1	1	no
gene2076	gene2076		SAOUHSC_02198	NC_007795.1:2057678-2058023	mut_A	wt_R	NOTEST	0	0	0	0	1	1	no
gene2077	gene2077		SAOUHSC_02199	NC_007795.1:2058038-2058491	mut_A	wt_R	NOTEST	0	0	0	0	1	1	no
gene2078	gene2078		SAOUHSC_02200	NC_007795.1:2058605-2059076	mut_A	wt_R	NOTEST	0	0	0	0	1	1	no
gene2079	gene2079		SAOUHSC_02202	NC_007795.1:2059298-2059651	mut_A	wt_R	NOTEST	0	0	0	0	1	1	no
gene2080	gene2080		SAOUHSC_02203	NC_007795.1:2059298-2059651	mut_A	wt_R	NOTEST	0	0	0	0	1	1	no
gene2081	gene2081		SAOUHSC_02204	NC_007795.1:2059667-2059841	mut_A	wt_R	NOTEST	0	0	0	0	1	1	no
gene2082	gene2082		SAOUHSC_02205	NC_007795.1:2059877-2061544	mut_A	wt_R	NOTEST	0	0	0	0	1	1	no
gene2083	gene2083		SAOUHSC_02206	NC_007795.1:2059877-2061544	mut_A	wt_R	NOTEST	0	0	0	0	1	1	no
gene2084	gene2084		SAOUHSC_02207	NC_007795.1:2059877-2061544	mut_A	wt_R	NOTEST	0	0	0	0	1	1	no
gene2085	gene2085		SAOUHSC_02208	NC_007795.1:2059877-2061544	mut_A	wt_R	NOTEST	0	0	0	0	1	1	no
gene2086	gene2086		SAOUHSC_02209	NC_007795.1:2059877-2061544	mut_A	wt_R	NOTEST	0	0	0	0	1	1	no
gene2087	gene2087		SAOUHSC_02210	NC_007795.1:2061607-2061856	mut_A	wt_R	NOTEST	0	0	0	0	1	1	no
gene2088	gene2088		SAOUHSC_02211	NC_007795.1:2061856-2062228	mut_A	wt_R	NOTEST	0	0	0	0	1	1	no
gene2089	gene2089		SAOUHSC_02212	NC_007795.1:2062228-2062414	mut_A	wt_R	NOTEST	0	0	0	0	1	1	no
gene2090	gene2090		SAOUHSC_02213	NC_007795.1:2062418-2062823	mut_A	wt_R	NOTEST	0	0	0	0	1	1	no
gene2091	gene2091		SAOUHSC_02214	NC_007795.1:2062833-2063055	mut_A	wt_R	NOTEST	0	0	0	0	1	1	no
gene2092	gene2092		SAOUHSC_02215	NC_007795.1:2063067-2063999	mut_A	wt_R	NOTEST	0	0	0	0	1	1	no
gene2093	gene2093		SAOUHSC_02216	NC_007795.1:2063067-2063999	mut_A	wt_R	NOTEST	0	0	0	0	1	1	no
gene2094	gene2094		SAOUHSC_02217	NC_007795.1:2064008-2064779	mut_A	wt_R	NOTEST	0	0	0	0	1	1	no
gene2095	gene2095		SAOUHSC_02218	NC_007795.1:2064844-2065126	mut_A	wt_R	NOTEST	0	0	0	0	1	1	no
gene2096	gene2096		SAOUHSC_02219	NC_007795.1:2065264-2065936	mut_A	wt_R	NOTEST	0	0	0	0	1	1	no
gene2097	gene2097		SAOUHSC_02220	NC_007795.1:2065948-2066500	mut_A	wt_R	NOTEST	0	0	0	0	1	1	no
gene2098	gene2098		SAOUHSC_02221	NC_007795.1:2066530-2067524	mut_A	wt_R	NOTEST	0	0	0	0	1	1	no
gene2099	gene2099		SAOUHSC_02222	NC_007795.1:2066530-2067524	mut_A	wt_R	NOTEST	0	0	0	0	1	1	no
gene2100	gene2100		SAOUHSC_02223	NC_007795.1:2067533-2067794	mut_A	wt_R	NOTEST	0	0	0	0	1	1	no
gene2101	gene2101		SAOUHSC_02224	NC_007795.1:2067886-2068365	mut_A	wt_R	NOTEST	0	0	0	0	1	1	no
gene2102	gene2102		SAOUHSC_02225	NC_007795.1:2067886-2068365	mut_A	wt_R	NOTEST	0	0	0	0	1	1	no
gene2103	gene2103		SAOUHSC_02226	NC_007795.1:2068423-2069056	mut_A	wt_R	NOTEST	0	0	0	0	1	1	no
gene2104	gene2104		SAOUHSC_02227	NC_007795.1:2069070-2069211	mut_A	wt_R	NOTEST	0	0	0	0	1	1	no
gene2105	gene2105		SAOUHSC_02228	NC_007795.1:2069241-2069439	mut_A	wt_R	NOTEST	0	0	0	0	1	1	no
gene2106	gene2106		SAOUHSC_02229	NC_007795.1:2069454-2070204	mut_A	wt_R	NOTEST	0	0	0	0	1	1	no
gene2107	gene2107		SAOUHSC_02232	NC_007795.1:2070260-2070800	mut_A	wt_R	NOTEST	0	0	0	0	1	1	no
gene2108	gene2108		SAOUHSC_02233	NC_007795.1:2070823-2071084	mut_A	wt_R	NOTEST	0	0	0	0	1	1	no
gene2109	gene2109		SAOUHSC_02234	NC_007795.1:2071101-2071326	mut_A	wt_R	NOTEST	0	0	0	0	1	1	no
gene2110	gene2110		SAOUHSC_02235	NC_007795.1:2071484-2072255	mut_A	wt_R	NOTEST	0	0	0	0	1	1	no
gene2111	gene2111		SAOUHSC_02236	NC_007795.1:2072468-2072636	mut_A	wt_R	NOTEST	0	0	0	0	1	1	no
gene2112	gene2112		SAOUHSC_02237	NC_007795.1:2072671-2073429	mut_A	wt_R	NOTEST	0	0	0	0	1	1	no
gene2113	gene2113		SAOUHSC_02238	NC_007795.1:2072671-2073429	mut_A	wt_R	NOTEST	0	0	0	0	1	1	no
gene2114	gene2114		SAOUHSC_02239	NC_007795.1:2073536-2074574	mut_A	wt_R	NOTEST	0	0	0	0	1	1	no
gene2136	gene2136		SAOUHSC_02266	NC_007795.1:2096703-2096811	mut_A	wt_R	NOTEST	0	0	0	0	1	1	no
gene2151	gene2151		SAOUHSC_A02169	NC_007795.1:2111332-2111488	mut_A	wt_R	NOTEST	0	0	0	0	1	1	no
gene2161	gene2161		SAOUHSC_R00014	NC_007795.1:2122743-2122858	mut_A	wt_R	NOTEST	0	0	0	0	1	1	no
gene2164	gene2164		SAOUHSC_T00025	NC_007795.1:2128071-2128145	mut_A	wt_R	NOTEST	0	0	0	0	1	1	no
gene2165	gene2165		SAOUHSC_T00034	NC_007795.1:2128164-2128323	mut_A	wt_R	NOTEST	0	0	0	0	1	1	no
gene2196	gene2196		SAOUHSC_02325	NC_007795.1:2157594-2157702	mut_A	wt_R	NOTEST	0	0	0	0	1	1	no
gene2197	gene2197		SAOUHSC_02326	NC_007795.1:2157709-2157802	mut_A	wt_R	NOTEST	0	0	0	0	1	1	no
gene2203	gene2203		SAOUHSC_02332	NC_007795.1:2162335-2162467	mut_A	wt_R	NOTEST	0	0	0	0	1	1	no
gene221	gene221		SAOUHSC_00238	NC_007795.1:259675-259810	mut_A	wt_R	NOTEST	0	0	0	0	1	1	no
gene2210	gene2210		SAOUHSC_02339	NC_007795.1:2167008-2167101	mut_A	wt_R	NOTEST	0	0	0	0	1	1	no
gene226	gene226		SAOUHSC_00243	NC_007795.1:263530-263710	mut_A	wt_R	NOTEST	0	0	0	0	1	1	no
gene2261	gene2261		SAOUHSC_02394	NC_007795.1:2214324-2214417	mut_A	wt_R	NOTEST	0	0	0	0	1	1	no
gene2276	gene2276		SAOUHSC_T00037	NC_007795.1:2238621-2238868	mut_A	wt_R	NOTEST	0	0	0	0	1	1	no
gene2278	gene2278		SAOUHSC_T00017	NC_007795.1:2238621-2238868	mut_A	wt_R	NOTEST	0	0	0	0	1	1	no
gene2279	gene2279		SAOUHSC_T00058	NC_007795.1:2238876-2238960	mut_A	wt_R	NOTEST	0	0	0	0	1	1	no
gene2280	gene2280		SAOUHSC_T00061	NC_007795.1:2238989-2239065	mut_A	wt_R	NOTEST	0	0	0	0	1	1	no
gene2281	gene2281		SAOUHSC_T00020	NC_007795.1:2239072-2239144	mut_A	wt_R	NOTEST	0	0	0	0	1	1	no
gene2282	gene2282		SAOUHSC_T00010	NC_007795.1:2239145-2239220	mut_A	wt_R	NOTEST	0	0	0	0	1	1	no
gene2283	gene2283		SAOUHSC_R00015	NC_007795.1:2239230-2239345	mut_A	wt_R	NOTEST	0	0	0	0	1	1	no
gene2285	gene2285		SAOUHSC_T00029	NC_007795.1:2242630-2242707	mut_A	wt_R	NOTEST	0	0	0	0	1	1	no
gene2300	gene2300		SAOUHSC_02432	NC_007795.1:2257662-2257788	mut_A	wt_R	NOTEST	0	0	0	0	1	1	no
gene2337	gene2337		SAOUHSC_02473	NC_007795.1:2296589-2297334	mut_A	wt_R	NOTEST	0	0	0	0	1	1	no
gene2379	gene2379		SAOUHSC_02518	NC_007795.1:2322684-2322780	mut_A	wt_R	NOTEST	0	0	0	0	1	1	no
gene2501	gene2501		SAOUHSC_02655	NC_007795.1:2440931-2441048	mut_A	wt_R	NOTEST	0	0	0	0	1	1	no
gene2503	gene2503		SAOUHSC_02657	NC_007795.1:2441635-2441728	mut_A	wt_R	NOTEST	0	0	0	0	1	1	no
gene2538	gene2538		SAOUHSC_02693	NC_007795.1:2477862-2477964	mut_A	wt_R	NOTEST	0	0	0	0	1	1	no
gene2550	gene2550		SAOUHSC_02705	NC_007795.1:2487183-2487288	mut_A	wt_R	NOTEST	0	0	0	0	1	1	no
gene2562	gene2562		SAOUHSC_02717	NC_007795.1:2498062-2498373	mut_A	wt_R	NOTEST	0	0	0	0	1	1	no
gene2565	gene2565		SAOUHSC_02720	NC_007795.1:2502475-2502583	mut_A	wt_R	NOTEST	0	0	0	0	1	1	no
gene2576	gene2576		SAOUHSC_02732	NC_007795.1:2512983-2514874	mut_A	wt_R	NOTEST	0	0	0	0	1	1	no
gene2578	gene2578		SAOUHSC_02734	NC_007795.1:2514967-2515072	mut_A	wt_R	NOTEST	0	0	0	0	1	1	no
gene2641	gene2641		SAOUHSC_02804	NC_007795.1:2584422-2584524	mut_A	wt_R	NOTEST	0	0	0	0	1	1	no
gene2652	gene2652		SAOUHSC_02817	NC_007795.1:2595945-2597648	mut_A	wt_R	NOTEST	0	0	0	0	1	1	no
gene2672	gene2672		SAOUHSC_02838	NC_007795.1:2613926-2614025	mut_A	wt_R	NOTEST	0	0	0	0	1	1	no
gene27	gene27		SAOUHSC_00028	NC_007795.1:34374-34565	mut_A	wt_R	NOTEST	0	0	0	0	1	1	no
gene2718	gene2718		SAOUHSC_02889	NC_007795.1:2663174-2663397	mut_A	wt_R	NOTEST	0	0	0	0	1	1	no
gene2742	gene2742		SAOUHSC_02914	NC_007795.1:2679766-2680430	mut_A	wt_R	NOTEST	0	0	0	0	1	1	no
gene2761	gene2761		SAOUHSC_02934	NC_007795.1:2701453-2701549	mut_A	wt_R	NOTEST	0	0	0	0	1	1	no
gene2765	gene2765		SAOUHSC_02939	NC_007795.1:2705092-2705254	mut_A	wt_R	NOTEST	0	0	0	0	1	1	no
gene2766	gene2766		SAOUHSC_02940	NC_007795.1:2705269-2705380	mut_A	wt_R	NOTEST	0	0	0	0	1	1	no
gene2770	gene2770		SAOUHSC_02944	NC_007795.1:2709801-2709897	mut_A	wt_R	NOTEST	0	0	0	0	1	1	no
gene2773	gene2773		SAOUHSC_02948	NC_007795.1:2712715-2712808	mut_A	wt_R	NOTEST	0	0	0	0	1	1	no
gene2776	gene2776		SAOUHSC_02950	NC_007795.1:2714064-2714178	mut_A	wt_R	NOTEST	0	0	0	0	1	1	no
gene279	gene279		SAOUHSC_00303	NC_007795.1:318834-318927	mut_A	wt_R	NOTEST	0	0	0	0	1	1	no
gene2792	gene2792		SAOUHSC_A02811	NC_007795.1:2731687-2731855	mut_A	wt_R	NOTEST	0	0	0	0	1	1	no
gene28	gene28		SAOUHSC_00029	NC_007795.1:34374-34565	mut_A	wt_R	NOTEST	0	0	0	0	1	1	no
gene31	gene31		SAOUHSC_00032	NC_007795.1:37018-37120	mut_A	wt_R	NOTEST	0	0	0	0	1	1	no
gene359	gene359		SAOUHSC_00387	NC_007795.1:391434-391572	mut_A	wt_R	NOTEST	0	0	0	0	1	1	no
gene37	gene37		SAOUHSC_00038	NC_007795.1:42280-42382	mut_A	wt_R	NOTEST	0	0	0	0	1	1	no
gene388	gene388		SAOUHSC_00418	NC_007795.1:420543-420657	mut_A	wt_R	NOTEST	0	0	0	0	1	1	no
gene404	gene404		SAOUHSC_T00048	NC_007795.1:439580-439673	mut_A	wt_R	NOTEST	0	0	0	0	1	1	no
gene408	gene408		SAOUHSC_00440	NC_007795.1:444427-444529	mut_A	wt_R	NOTEST	0	0	0	0	1	1	no
gene413	gene413		SAOUHSC_00446	NC_007795.1:448171-448270	mut_A	wt_R	NOTEST	0	0	0	0	1	1	no
gene416	gene416		SAOUHSC_R00011	NC_007795.1:453733-453847	mut_A	wt_R	NOTEST	0	0	0	0	1	1	no
gene435	gene435		SAOUHSC_00470	NC_007795.1:469420-469552	mut_A	wt_R	NOTEST	0	0	0	0	1	1	no
gene455	gene455		SAOUHSC_00492	NC_007795.1:489934-490027	mut_A	wt_R	NOTEST	0	0	0	0	1	1	no
gene457	gene457		SAOUHSC_R00016	NC_007795.1:492124-492239	mut_A	wt_R	NOTEST	0	0	0	0	1	1	no
gene458	gene458		SAOUHSC_T00059	NC_007795.1:492251-492327	mut_A	wt_R	NOTEST	0	0	0	0	1	1	no
gene459	gene459		SAOUHSC_T00053	NC_007795.1:492343-492419	mut_A	wt_R	NOTEST	0	0	0	0	1	1	no
gene460	gene460		SAOUHSC_T00035	NC_007795.1:492425-492498	mut_A	wt_R	NOTEST	0	0	0	0	1	1	no
gene461	gene461		SAOUHSC_T00021	NC_007795.1:492531-492606	mut_A	wt_R	NOTEST	0	0	0	0	1	1	no
gene462	gene462		SAOUHSC_T00030	NC_007795.1:492613-492702	mut_A	wt_R	NOTEST	0	0	0	0	1	1	no
gene463	gene463		SAOUHSC_T0004	NC_007795.1:492707-492784	mut_A	wt_R	NOTEST	0	0	0	0	1	1	no
gene464	gene464		SAOUHSC_T00044	NC_007795.1:492804-492878	mut_A	wt_R	NOTEST	0	0	0	0	1	1	no
gene465	gene465		SAOUHSC_T0001	NC_007795.1:492901-492977	mut_A	wt_R	NOTEST	0	0	0	0	1	1	no
gene468	gene468		SAOUHSC_R00012	NC_007795.1:498012-498127	mut_A	wt_R	NOTEST	0	0	0	0	1	1	no
gene498	gene498		fusA	NC_007795.1:531031-533113	mut_A	wt_R	HIDATA	8277.83	0	0	0	1	1	no
gene499	gene499		tuf	NC_007795.1:533329-534514	mut_A	wt_R	HIDATA	17278.1	0	0	0	1	1	no
gene547	gene547		SAOUHSC_00583	NC_007795.1:584858-584960	mut_A	wt_R	NOTEST	0	0	0	0	1	1	no
gene568	gene568		SAOUHSC_00609	NC_007795.1:601352-601460	mut_A	wt_R	NOTEST	0	0	0	0	1	1	no
gene604	gene604		SAOUHSC_00650	NC_007795.1:639815-639908	mut_A	wt_R	NOTEST	0	0	0	0	1	1	no
gene630	gene630		SAOUHSC_00677	NC_007795.1:666156-666273	mut_A	wt_R	NOTEST	0	0	0	0	1	1	no
gene633	gene633		SAOUHSC_00680	NC_007795.1:668103-668199	mut_A	wt_R	NOTEST	0	0	0	0	1	1	no
gene687	gene687		SAOUHSC_00735	NC_007795.1:721049-721148	mut_A	wt_R	NOTEST	0	0	0	0	1	1	no
gene689	gene689		SAOUHSC_00737	NC_007795.1:722568-722670	mut_A	wt_R	NOTEST	0	0	0	0	1	1	no
gene696	gene696		SAOUHSC_00744	NC_007795.1:730468-730573	mut_A	wt_R	NOTEST	0	0	0	0	1	1	no
gene697	gene697		SAOUHSC_00745	NC_007795.1:730849-731005	mut_A	wt_R	NOTEST	0	0	0	0	1	1	no
gene719	gene719		SAOUHSC_00770	NC_007795.1:752512-752617	mut_A	wt_R	NOTEST	0	0	0	0	1	1	no
gene721	gene721		SAOUHSC_00772	NC_007795.1:754049-754157	mut_A	wt_R	NOTEST	0	0	0	0	1	1	no
gene726	gene726		SAOUHSC_00778	NC_007795.1:757510-758527	mut_A	wt_R	NOTEST	0	0	0	0	1	1	no
gene738	gene738		SAOUHSC_T0005	NC_007795.1:772154-772226	mut_A	wt_R	NOTEST	0	0	0	0	1	1	no
gene756	gene756		SAOUHSC_00809	NC_007795.1:791369-791525	mut_A	wt_R	NOTEST	0	0	0	0	1	1	no
gene799	gene799		SAOUHSC_00857	NC_007795.1:826352-826451	mut_A	wt_R	NOTEST	0	0	0	0	1	1	no
gene80	gene80		SAOUHSC_00087	NC_007795.1:93377-93500	mut_A	wt_R	NOTEST	0	0	0	0	1	1	no
gene809	gene809		SAOUHSC_00867	NC_007795.1:833948-834059	mut_A	wt_R	NOTEST	0	0	0	0	1	1	no
gene902	gene902		SAOUHSC_T00049	NC_007795.1:938622-938711	mut_A	wt_R	NOTEST	0	0	0	0	1	1	no
gene903	gene903		SAOUHSC_T0008	NC_007795.1:938713-938788	mut_A	wt_R	NOTEST	0	0	0	0	1	1	no
gene910	gene910		SAOUHSC_00967	NC_007795.1:942902-943004	mut_A	wt_R	NOTEST	0	0	0	0	1	1	no
gene923	gene923		SAOUHSC_00981	NC_007795.1:952890-952995	mut_A	wt_R	NOTEST	0	0	0	0	1	1	no
gene934	gene934		SAOUHSC_00993	NC_007795.1:963912-964023	mut_A	wt_R	NOTEST	0	0	0	0	1	1	no
gene941	gene941		SAOUHSC_01000	NC_007795.1:972882-976566	mut_A	wt_R	HIDATA	0	0	0	0	1	1	no
gene942	gene942		SAOUHSC_01001	NC_007795.1:972882-976566	mut_A	wt_R	HIDATA	0	0	0	0	1	1	no
gene943	gene943		SAOUHSC_01002	NC_007795.1:972882-976566	mut_A	wt_R	HIDATA	0	0	0	0	1	1	no
gene2284	gene2284		SAOUHSC_R00010	NC_007795.1:2239417-2242340	mut_A	wt_R	OK	1.71923	1.71832	-0.000759708	-0.0020579	0.98865	0.989857	no
gene140	gene140		SAOUHSC_00151	NC_007795.1:162493-163849	mut_A	wt_R	OK	121.805	121.643	-0.00191732	-0.00781814	0.98915	0.989955	no
gene2663	gene2663		SAOUHSC_02828	NC_007795.1:2606190-2606997	mut_A	wt_R	OK	175.395	174.895	-0.00411925	-0.0166332	0.9777	0.979691	no
gene298	gene298		SAOUHSC_00323	NC_007795.1:335652-337054	mut_A	wt_R	OK	2.98446	2.97554	-0.00431885	-0.00206593	0.974	0.977576	no
gene1517	gene1517		SAOUHSC_01632	NC_007795.1:1551985-1554797	mut_A	wt_R	OK	460.314	458.891	-0.00446681	-0.0140491	0.98105	0.982648	no
gene521	gene521		SAOUHSC_00552	NC_007795.1:560848-561607	mut_A	wt_R	OK	386.473	385.256	-0.00454891	-0.0187218	0.9757	0.978484	no
gene2233	gene2233		SAOUHSC_02365	NC_007795.1:2186625-2187885	mut_A	wt_R	OK	611.119	608.777	-0.00553837	-0.0229439	0.96765	0.972393	no
gene1083	gene1083		SAOUHSC_01155	NC_007795.1:1105088-1105379	mut_A	wt_R	OK	740.115	736.869	-0.00634163	-0.0257549	0.96645	0.971584	no
gene711	gene711		SAOUHSC_00760	NC_007795.1:742998-744069	mut_A	wt_R	OK	259.495	258.317	-0.00656187	-0.0269945	0.9614	0.967694	no
gene735	gene735		SAOUHSC_00787	NC_007795.1:768882-770786	mut_A	wt_R	OK	157.588	156.699	-0.00816538	-0.0197487	0.9708	0.97516	no
gene1599	gene1599		SAOUHSC_01721	NC_007795.1:1624935-1625196	mut_A	wt_R	OK	3089.56	3071.32	-0.0085447	-0.0354461	0.9505	0.960653	no
gene1491	gene1491		SAOUHSC_01604	NC_007795.1:1528895-1529460	mut_A	wt_R	OK	535.616	532.309	-0.00893505	-0.0361937	0.94815	0.959066	no
gene391	gene391		SAOUHSC_00422	NC_007795.1:422375-424416	mut_A	wt_R	OK	186.568	185.315	-0.00972092	-0.0352279	0.95165	0.961421	no
gene46	gene46		SAOUHSC_00047	NC_007795.1:49489-50092	mut_A	wt_R	OK	32.9297	32.6943	-0.0103477	-0.0364821	0.9481	0.959066	no
gene40	gene40		SAOUHSC_00041	NC_007795.1:44227-44524	mut_A	wt_R	OK	33.2407	32.946	-0.0128464	-0.0345098	0.958	0.965852	no
gene1374	gene1374		aroB	NC_007795.1:1439319-1440384	mut_A	wt_R	OK	127.489	126.327	-0.0132012	-0.0540021	0.9251	0.941169	no
gene2314	gene2314		SAOUHSC_02450	NC_007795.1:2274584-2276297	mut_A	wt_R	OK	4.95799	4.91223	-0.0133764	-0.0427271	0.9422	0.955405	no
gene1573	gene1573		SAOUHSC_01693	NC_007795.1:1604191-1604878	mut_A	wt_R	OK	44.919	44.4852	-0.0140011	-0.0530188	0.922	0.939569	no
gene2384	gene2384		SAOUHSC_02523	NC_007795.1:2326236-2326401	mut_A	wt_R	OK	152.612	151.117	-0.0141991	-0.0320159	0.94595	0.958812	no
gene745	gene745		tpiA	NC_007795.1:779645-780407	mut_A	wt_R	OK	9058.21	8967.43	-0.0145314	-0.0598612	0.9143	0.932495	no
gene2231	gene2231		SAOUHSC_02363	NC_007795.1:2184536-2185964	mut_A	wt_R	OK	387.278	382.948	-0.0162206	-0.0670087	0.90505	0.923827	no
gene2808	gene2808		SAOUHSC_02987	NC_007795.1:2752148-2758577	mut_A	wt_R	OK	75.3242	74.4819	-0.0162237	-0.0336123	0.95255	0.961792	no
gene946	gene946		SAOUHSC_01007	NC_007795.1:978260-979121	mut_A	wt_R	OK	495.948	489.923	-0.0176321	-0.0724082	0.89605	0.917687	no
gene1362	gene1362		SAOUHSC_01470	NC_007795.1:1424646-1425982	mut_A	wt_R	OK	234.626	231.726	-0.0179402	-0.0484224	0.93215	0.947557	no
gene432	gene432		SAOUHSC_00467	NC_007795.1:467635-468460	mut_A	wt_R	OK	832.338	821.904	-0.0182004	-0.0752349	0.8928	0.915935	no
gene2424	gene2424		SAOUHSC_02569	NC_007795.1:2358663-2359407	mut_A	wt_R	OK	9.47199	9.35156	-0.0184604	-0.0539187	0.9248	0.941169	no
gene1707	gene1707		SAOUHSC_01836	NC_007795.1:1740915-1742382	mut_A	wt_R	OK	570.457	563.041	-0.0188778	-0.0782059	0.8936	0.916322	no
gene543	gene543		SAOUHSC_00579	NC_007795.1:581405-582482	mut_A	wt_R	OK	219.24	216.375	-0.0189788	-0.0778456	0.8912	0.915695	no
gene2738	gene2738		SAOUHSC_02910	NC_007795.1:2677699-2677975	mut_A	wt_R	OK	503.729	496.809	-0.0199582	-0.079848	0.89065	0.915587	no
gene2269	gene2269		SAOUHSC_02404	NC_007795.1:2225122-2232559	mut_A	wt_R	OK	10.7046	10.5519	-0.0207236	-0.084348	0.88165	0.908232	no
gene1557	gene1557		SAOUHSC_01677	NC_007795.1:1586892-1587576	mut_A	wt_R	OK	1202.86	1184.26	-0.0224733	-0.0931022	0.8745	0.902378	no
gene1337	gene1337		thyA	NC_007795.1:1370688-1371645	mut_A	wt_R	OK	109.776	108.06	-0.0227349	-0.0927317	0.8695	0.898349	no
gene1307	gene1307		SAOUHSC_01400	NC_007795.1:1342738-1345079	mut_A	wt_R	OK	34.7418	34.1865	-0.0232473	-0.0365875	0.9487	0.959228	no
gene1081	gene1081		SAOUHSC_01153	NC_007795.1:1103848-1105077	mut_A	wt_R	OK	492.032	484.004	-0.0237328	-0.0542384	0.92435	0.941169	no
gene729	gene729		SAOUHSC_00781	NC_007795.1:763169-764102	mut_A	wt_R	OK	516.49	507.922	-0.0241328	-0.0992712	0.86385	0.893262	no
gene2569	gene2569		SAOUHSC_02724	NC_007795.1:2504706-2505366	mut_A	wt_R	OK	233.985	230.056	-0.0244355	-0.0998177	0.85925	0.890377	no
gene2182	gene2182		SAOUHSC_02311	NC_007795.1:2140451-2142425	mut_A	wt_R	OK	13.2655	13.0348	-0.0253177	-0.0964148	0.86245	0.892565	no
gene1732	gene1732		SAOUHSC_01864	NC_007795.1:1770560-1771403	mut_A	wt_R	OK	210.571	206.881	-0.025509	-0.10459	0.85735	0.889157	no
gene2691	gene2691		SAOUHSC_02859	NC_007795.1:2630036-2631314	mut_A	wt_R	OK	271.637	266.857	-0.0256107	-0.105647	0.85005	0.883449	no
gene95	gene95		SAOUHSC_00104	NC_007795.1:108120-108894	mut_A	wt_R	OK	7.97824	7.83538	-0.0260675	-0.0737076	0.89665	0.917919	no
gene777	gene777		SAOUHSC_00834	NC_007795.1:809037-809358	mut_A	wt_R	OK	834.587	819.433	-0.026435	-0.108178	0.8481	0.881795	no
gene1983	gene1983		SAOUHSC_02096	NC_007795.1:1971075-1971351	mut_A	wt_R	OK	825.811	810.748	-0.0265591	-0.108424	0.8505	0.883543	no
gene325	gene325		SAOUHSC_00351	NC_007795.1:362009-362948	mut_A	wt_R	OK	6.43962	6.31793	-0.0275222	-0.0786886	0.8915	0.915695	no
gene1835	gene1835		SAOUHSC_01969	NC_007795.1:1873388-1873754	mut_A	wt_R	OK	802.572	786.657	-0.0288956	-0.118821	0.82995	0.867691	no
gene89	gene89		SAOUHSC_00097	NC_007795.1:102360-103068	mut_A	wt_R	OK	4925.01	4826.16	-0.0292512	-0.120245	0.8357	0.87259	no
gene791	gene791		SAOUHSC_00848	NC_007795.1:818490-819798	mut_A	wt_R	OK	1352.44	1325.1	-0.0294655	-0.121578	0.83205	0.869148	no
gene354	gene354		SAOUHSC_00381	NC_007795.1:386598-386958	mut_A	wt_R	OK	188.291	184.447	-0.0297527	-0.116792	0.83795	0.873769	no
gene1241	gene1241		rpmG	NC_007795.1:1271633-1271783	mut_A	wt_R	OK	1450.59	1420.72	-0.0300156	-0.106522	0.85225	0.884987	no
gene876	gene876		SAOUHSC_00935	NC_007795.1:907597-908317	mut_A	wt_R	OK	1648.91	1612.81	-0.0319325	-0.132173	0.8147	0.857265	no
gene1982	gene1982		SAOUHSC_02095	NC_007795.1:1970604-1971069	mut_A	wt_R	OK	541.219	528.736	-0.0336652	-0.138325	0.8056	0.849981	no
gene1152	gene1152		pyrH	NC_007795.1:1182787-1183510	mut_A	wt_R	OK	872.533	851.961	-0.0344221	-0.142132	0.80215	0.848726	no
gene1605	gene1605		SAOUHSC_01728	NC_007795.1:1634412-1635426	mut_A	wt_R	OK	160.753	156.947	-0.0345673	-0.141468	0.80605	0.849981	no
gene847	gene847		SAOUHSC_00905	NC_007795.1:871847-875501	mut_A	wt_R	OK	215.387	210.118	-0.0357364	-0.148284	0.79455	0.842966	no
gene634	gene634		SAOUHSC_00681	NC_007795.1:668244-669950	mut_A	wt_R	OK	196.893	192.069	-0.0357872	-0.125367	0.8218	0.861734	no
gene2481	gene2481		SAOUHSC_02631	NC_007795.1:2419562-2420114	mut_A	wt_R	OK	27.8614	27.1548	-0.0370578	-0.124721	0.82805	0.866073	no
gene425	gene425		SAOUHSC_00459	NC_007795.1:460592-461432	mut_A	wt_R	OK	104.568	101.885	-0.0374963	-0.152207	0.7883	0.837313	no
gene1470	gene1470		SAOUHSC_01583	NC_007795.1:1508539-1511429	mut_A	wt_R	OK	198.349	193.209	-0.0378756	-0.139986	0.8038	0.849588	no
gene0	gene0		dnaA	NC_007795.1:516-1878	mut_A	wt_R	OK	574.714	559.558	-0.0385577	-0.159917	0.7768	0.8276	no
gene594	gene594		SAOUHSC_00639	NC_007795.1:627925-628678	mut_A	wt_R	OK	65.2651	63.5067	-0.0394035	-0.155495	0.78505	0.834582	no
gene1306	gene1306		SAOUHSC_01399	NC_007795.1:1341582-1342734	mut_A	wt_R	OK	27.717	26.943	-0.0408634	-0.156629	0.79105	0.839872	no
gene1228	gene1228		SAOUHSC_01315	NC_007795.1:1259028-1259217	mut_A	wt_R	OK	34.7831	33.7825	-0.0421074	-0.0701743	0.9018	0.921274	no
gene1170	gene1170		SAOUHSC_01253	NC_007795.1:1206477-1208721	mut_A	wt_R	OK	215.109	208.873	-0.0424418	-0.174378	0.7572	0.809875	no
gene209	gene209		SAOUHSC_00226	NC_007795.1:245249-246984	mut_A	wt_R	OK	689.104	668.821	-0.043102	-0.144714	0.79465	0.842966	no
gene1471	gene1471		SAOUHSC_01584	NC_007795.1:1508539-1511429	mut_A	wt_R	OK	126.274	122.465	-0.0441893	-0.0750038	0.8946	0.916965	no
gene2232	gene2232		SAOUHSC_02364	NC_007795.1:2186201-2186537	mut_A	wt_R	OK	1292.75	1253.59	-0.0443751	-0.181494	0.7494	0.803979	no
gene1189	gene1189		SAOUHSC_01272	NC_007795.1:1226776-1229299	mut_A	wt_R	OK	132.806	128.739	-0.0448687	-0.184427	0.7537	0.806833	no
gene2162	gene2162		SAOUHSC_R0009	NC_007795.1:2122930-2125853	mut_A	wt_R	OK	0.575829	0.557513	-0.0466351	-0.0912364	0.8764	0.90396	no
gene844	gene844		SAOUHSC_00902	NC_007795.1:867095-867620	mut_A	wt_R	OK	139.155	134.703	-0.0469071	-0.187797	0.74505	0.80001	no
gene843	gene843		SAOUHSC_00901	NC_007795.1:866515-867091	mut_A	wt_R	OK	123.455	119.476	-0.0472653	-0.188698	0.73925	0.795171	no
gene1508	gene1508		SAOUHSC_01622	NC_007795.1:1544950-1545313	mut_A	wt_R	OK	1156.35	1118.94	-0.0474425	-0.195183	0.7324	0.790221	no
gene810	gene810		SAOUHSC_00868	NC_007795.1:834106-834259	mut_A	wt_R	OK	115.224	111.398	-0.0487293	-0.086292	0.8856	0.911157	no
gene873	gene873		SAOUHSC_00932	NC_007795.1:904624-905506	mut_A	wt_R	OK	11.9482	11.5437	-0.0496815	-0.161233	0.7812	0.830848	no
gene357	gene357		SAOUHSC_00384	NC_007795.1:389259-389955	mut_A	wt_R	OK	6.70835	6.48075	-0.0497968	-0.128353	0.82435	0.86404	no
gene160	gene160		SAOUHSC_00173	NC_007795.1:189694-190321	mut_A	wt_R	OK	278.121	268.61	-0.050201	-0.197623	0.7299	0.787869	no
gene1481	gene1481		SAOUHSC_01594	NC_007795.1:1519109-1520018	mut_A	wt_R	OK	505.086	487.539	-0.0510104	-0.209626	0.71685	0.777193	no
gene2299	gene2299		SAOUHSC_02430	NC_007795.1:2256513-2257497	mut_A	wt_R	OK	256.64	247.409	-0.0528512	-0.216785	0.69475	0.760607	no
gene694	gene694		SAOUHSC_00742	NC_007795.1:726780-729247	mut_A	wt_R	OK	1420.98	1368.46	-0.0543354	-0.209011	0.7141	0.775329	no
gene204	gene204		SAOUHSC_00220	NC_007795.1:239968-241661	mut_A	wt_R	OK	132.683	127.71	-0.0551064	-0.148294	0.8004	0.847969	no
gene2518	gene2518		SAOUHSC_02672	NC_007795.1:2457006-2458640	mut_A	wt_R	OK	9.54187	9.18187	-0.0554837	-0.0944596	0.8635	0.893262	no
gene1642	gene1642		SAOUHSC_01769	NC_007795.1:1669491-1670565	mut_A	wt_R	OK	119.774	115.21	-0.0560417	-0.228631	0.69155	0.758445	no
gene2638	gene2638		SAOUHSC_02801	NC_007795.1:2576832-2577615	mut_A	wt_R	OK	447.813	430.723	-0.0561359	-0.231887	0.6807	0.750234	no
gene1555	gene1555		SAOUHSC_01675	NC_007795.1:1585170-1585869	mut_A	wt_R	OK	1540.03	1480.85	-0.0565286	-0.234524	0.68375	0.752584	no
gene2781	gene2781		SAOUHSC_02957	NC_007795.1:2719285-2719486	mut_A	wt_R	OK	909.726	874.758	-0.0565491	-0.220928	0.69635	0.76202	no
gene1154	gene1154		SAOUHSC_01237	NC_007795.1:1184455-1185226	mut_A	wt_R	OK	367.531	353.398	-0.0565732	-0.232669	0.688	0.756585	no
gene1225	gene1225		SAOUHSC_01312	NC_007795.1:1255613-1257222	mut_A	wt_R	OK	11.8197	11.3584	-0.0574417	-0.133225	0.81825	0.859844	no
gene1523	gene1523		SAOUHSC_01638	NC_007795.1:1556823-1558260	mut_A	wt_R	OK	6.98829	6.7119	-0.0582183	-0.0629551	0.91195	0.930484	no
gene2295	gene2295		SAOUHSC_02425	NC_007795.1:2252507-2252768	mut_A	wt_R	OK	9992.35	9589.52	-0.0593648	-0.242849	0.67225	0.742251	no
gene2453	gene2453		SAOUHSC_02600	NC_007795.1:2389508-2390015	mut_A	wt_R	OK	641.83	615.566	-0.0602789	-0.247219	0.65795	0.729848	no
gene1731	gene1731		SAOUHSC_01863	NC_007795.1:1770124-1770436	mut_A	wt_R	OK	496.328	475.879	-0.0606996	-0.245306	0.6696	0.739989	no
gene712	gene712		SAOUHSC_00762	NC_007795.1:744386-745442	mut_A	wt_R	OK	135.475	129.893	-0.0607126	-0.24859	0.65805	0.729848	no
gene1111	gene1111		SAOUHSC_01186	NC_007795.1:1137462-1140197	mut_A	wt_R	OK	593.719	568.996	-0.0613618	-0.127581	0.82795	0.866073	no
gene394	gene394		SAOUHSC_00426	NC_007795.1:426434-427277	mut_A	wt_R	OK	83.1638	79.651	-0.0622638	-0.244716	0.67085	0.741038	no
gene118	gene118		SAOUHSC_00128	NC_007795.1:133575-134838	mut_A	wt_R	OK	43.4033	41.5654	-0.0624235	-0.249658	0.66275	0.734399	no
gene1492	gene1492		SAOUHSC_01605	NC_007795.1:1529678-1531085	mut_A	wt_R	OK	3266.58	3126.07	-0.0634298	-0.260789	0.6519	0.725644	no
gene210	gene210		SAOUHSC_00227	NC_007795.1:247005-248694	mut_A	wt_R	OK	703.948	673.581	-0.0636157	-0.262604	0.64745	0.721671	no
gene2783	gene2783		SAOUHSC_02960	NC_007795.1:2721177-2721288	mut_A	wt_R	OK	5570.63	5326.01	-0.0647835	-0.163118	0.77815	0.828374	no
gene2272	gene2272		SAOUHSC_02407	NC_007795.1:2235151-2235961	mut_A	wt_R	OK	303.363	289.979	-0.0650973	-0.266635	0.6371	0.710778	no
gene150	gene150		SAOUHSC_00162	NC_007795.1:174276-177066	mut_A	wt_R	OK	181.368	173.168	-0.0667542	-0.275589	0.63145	0.705435	no
gene1115	gene1115		SAOUHSC_01190	NC_007795.1:1141951-1142593	mut_A	wt_R	OK	440.261	420.052	-0.0677899	-0.278137	0.62695	0.701044	no
gene2404	gene2404		SAOUHSC_02545	NC_007795.1:2341229-2342234	mut_A	wt_R	OK	189.5	180.665	-0.0688815	-0.282587	0.61875	0.693451	no
gene1479	gene1479		SAOUHSC_01592	NC_007795.1:1517931-1518381	mut_A	wt_R	OK	826.591	787.412	-0.0700557	-0.287574	0.6132	0.689745	no
gene641	gene641		SAOUHSC_00688	NC_007795.1:672924-673491	mut_A	wt_R	OK	313.162	298.162	-0.0708129	-0.289918	0.6087	0.685624	no
gene2534	gene2534		SAOUHSC_02689	NC_007795.1:2474682-2475150	mut_A	wt_R	OK	26.8402	25.5317	-0.0721086	-0.228793	0.68305	0.75215	no
gene1619	gene1619		SAOUHSC_01746	NC_007795.1:1649781-1652061	mut_A	wt_R	OK	427.039	406.181	-0.0722423	-0.299287	0.60445	0.683308	no
gene775	gene775		SAOUHSC_00832	NC_007795.1:807549-808266	mut_A	wt_R	OK	101.4	96.3783	-0.0732716	-0.295042	0.6137	0.689992	no
gene642	gene642		SAOUHSC_00689	NC_007795.1:673492-673951	mut_A	wt_R	OK	273.398	259.859	-0.0732789	-0.298186	0.6052	0.683415	no
gene1368	gene1368		SAOUHSC_01476	NC_007795.1:1434188-1434506	mut_A	wt_R	OK	158.883	150.864	-0.0747217	-0.281891	0.6248	0.699276	no
gene2470	gene2470		SAOUHSC_02620	NC_007795.1:2408452-2409100	mut_A	wt_R	OK	186.223	176.76	-0.0752393	-0.30488	0.59635	0.675113	no
gene2128	gene2128		SAOUHSC_02257	NC_007795.1:2089678-2090938	mut_A	wt_R	OK	267.039	253.318	-0.0761009	-0.314767	0.57645	0.654694	no
gene707	gene707		SAOUHSC_00756	NC_007795.1:738976-740101	mut_A	wt_R	OK	341.578	323.917	-0.0765941	-0.315287	0.5819	0.65997	no
gene693	gene693		nrdI	NC_007795.1:726780-729247	mut_A	wt_R	OK	1933.8	1832.21	-0.0778527	-0.113282	0.84715	0.881552	no
gene257	gene257		SAOUHSC_00278	NC_007795.1:294094-294583	mut_A	wt_R	OK	42.5476	40.2874	-0.078751	-0.276618	0.63205	0.705784	no
gene1513	gene1513		SAOUHSC_01627	NC_007795.1:1549369-1549951	mut_A	wt_R	OK	302.902	286.604	-0.0797901	-0.324325	0.5754	0.654031	no
gene213	gene213		SAOUHSC_00230	NC_007795.1:251526-253266	mut_A	wt_R	OK	122.911	116.263	-0.0802263	-0.326382	0.5641	0.644237	no
gene914	gene914		SAOUHSC_00971	NC_007795.1:946342-946633	mut_A	wt_R	OK	41.4559	39.2029	-0.0806164	-0.226587	0.6912	0.758445	no
gene593	gene593		SAOUHSC_00638	NC_007795.1:627201-627846	mut_A	wt_R	OK	186.147	175.938	-0.0813792	-0.331747	0.55915	0.63976	no
gene2735	gene2735		SAOUHSC_02907	NC_007795.1:2674776-2675055	mut_A	wt_R	OK	165.762	156.643	-0.0816375	-0.298476	0.6019	0.68077	no
gene264	gene264		SAOUHSC_00287	NC_007795.1:301499-302177	mut_A	wt_R	OK	68.4957	64.6733	-0.0828439	-0.324155	0.5741	0.652929	no
gene1336	gene1336		SAOUHSC_01434	NC_007795.1:1370009-1370489	mut_A	wt_R	OK	362.187	341.796	-0.0835981	-0.341443	0.549	0.630504	no
gene170	gene170		uhpT	NC_007795.1:200309-201689	mut_A	wt_R	OK	2643.66	2494.39	-0.0838501	-0.337076	0.55145	0.632711	no
gene1224	gene1224		SAOUHSC_01311	NC_007795.1:1255613-1257222	mut_A	wt_R	OK	9.95482	9.38919	-0.0843949	-0.20855	0.71775	0.777483	no
gene1514	gene1514		SAOUHSC_01628	NC_007795.1:1549964-1550183	mut_A	wt_R	OK	252.099	237.737	-0.0846225	-0.293756	0.613	0.689745	no
gene1549	gene1549		SAOUHSC_01667	NC_007795.1:1581015-1581762	mut_A	wt_R	OK	297.931	280.87	-0.085078	-0.348667	0.5368	0.617935	no
gene1687	gene1687		SAOUHSC_01816	NC_007795.1:1722161-1723217	mut_A	wt_R	OK	208.21	196.168	-0.0859523	-0.351232	0.5341	0.615403	no
gene94	gene94		SAOUHSC_00103	NC_007795.1:106506-108119	mut_A	wt_R	OK	8.50034	8.00758	-0.0861538	-0.184693	0.74625	0.800949	no
gene784	gene784		SAOUHSC_00841	NC_007795.1:812194-812870	mut_A	wt_R	OK	104.346	98.2395	-0.0869952	-0.185578	0.7505	0.804107	no
gene1766	gene1766		SAOUHSC_01901	NC_007795.1:1811161-1811875	mut_A	wt_R	OK	1159.48	1090.86	-0.0880207	-0.364123	0.5311	0.612808	no
gene1097	gene1097		pyrE	NC_007795.1:1122232-1123536	mut_A	wt_R	OK	400.738	376.892	-0.0885087	-0.209879	0.69945	0.764732	no
gene178	gene178		SAOUHSC_00191	NC_007795.1:211197-211542	mut_A	wt_R	OK	173.927	163.553	-0.0887255	-0.342904	0.54405	0.625403	no
gene541	gene541		SAOUHSC_00577	NC_007795.1:579484-580405	mut_A	wt_R	OK	144.384	135.728	-0.0891868	-0.363927	0.5194	0.601565	no
gene344	gene344		SAOUHSC_00370	NC_007795.1:376603-377266	mut_A	wt_R	OK	345.022	323.546	-0.0927192	-0.380051	0.50165	0.584032	no
gene597	gene597		SAOUHSC_00642	NC_007795.1:630879-631692	mut_A	wt_R	OK	476.145	446.319	-0.0933246	-0.384735	0.4936	0.57575	no
gene2171	gene2171		SAOUHSC_02300	NC_007795.1:2131928-2133481	mut_A	wt_R	OK	479.623	449.527	-0.0934939	-0.165322	0.769	0.82	no
gene2429	gene2429		SAOUHSC_02574	NC_007795.1:2364728-2365811	mut_A	wt_R	OK	135.684	127.137	-0.0938655	-0.384594	0.49215	0.574331	no
gene182	gene182		SAOUHSC_00196	NC_007795.1:215459-217721	mut_A	wt_R	OK	7.48813	6.99183	-0.0989367	-0.356374	0.53525	0.61644	no
gene999	gene999		SAOUHSC_01064	NC_007795.1:1028809-1032262	mut_A	wt_R	OK	409.894	382.394	-0.100191	-0.412872	0.47375	0.558421	no
gene375	gene375		SAOUHSC_00405	NC_007795.1:407344-409720	mut_A	wt_R	OK	143.644	133.934	-0.100981	-0.148182	0.8061	0.849981	no
gene2865	gene2865		SAOUHSC_03048	NC_007795.1:2814665-2815019	mut_A	wt_R	OK	170.869	159.182	-0.102217	-0.396568	0.492	0.574331	no
gene739	gene739		clpP	NC_007795.1:772412-773000	mut_A	wt_R	OK	988.515	920.682	-0.102559	-0.422131	0.46325	0.548146	no
gene573	gene573		SAOUHSC_00614	NC_007795.1:606064-607015	mut_A	wt_R	OK	32.905	30.6421	-0.102792	-0.392418	0.49415	0.575845	no
gene2677	gene2677		SAOUHSC_02843	NC_007795.1:2617619-2618555	mut_A	wt_R	OK	116.574	108.551	-0.102875	-0.419463	0.46135	0.54695	no
gene1598	gene1598		SAOUHSC_01720	NC_007795.1:1624503-1624932	mut_A	wt_R	OK	1767.66	1645.9	-0.102972	-0.424197	0.4618	0.54722	no
gene447	gene447		SAOUHSC_00484	NC_007795.1:481295-482591	mut_A	wt_R	OK	48.4104	44.965	-0.106515	-0.427701	0.45925	0.544986	no
gene2728	gene2728		SAOUHSC_02899	NC_007795.1:2668341-2669352	mut_A	wt_R	OK	40.4043	37.5157	-0.107013	-0.418261	0.4656	0.550662	no
gene1395	gene1395		SAOUHSC_01503	NC_007795.1:1455300-1457623	mut_A	wt_R	OK	45.077	41.807	-0.108646	-0.211332	0.711	0.77392	no
gene1556	gene1556		SAOUHSC_01676	NC_007795.1:1585885-1586875	mut_A	wt_R	OK	1585.86	1469.44	-0.109998	-0.454193	0.4247	0.510817	no
gene81	gene81		SAOUHSC_00088	NC_007795.1:93569-95205	mut_A	wt_R	OK	6.37372	5.90389	-0.11047	-0.284784	0.62015	0.694704	no
gene2322	gene2322		SAOUHSC_A02331	NC_007795.1:2281665-2281827	mut_A	wt_R	OK	108.037	100.025	-0.111168	-0.217441	0.7143	0.775329	no
gene2253	gene2253		SAOUHSC_02385	NC_007795.1:2206815-2207833	mut_A	wt_R	OK	97.3736	90.1324	-0.111485	-0.433444	0.44415	0.530135	no
gene1847	gene1847		SAOUHSC_01982	NC_007795.1:1886619-1887441	mut_A	wt_R	OK	333.151	308.169	-0.112451	-0.462154	0.41545	0.501722	no
gene1378	gene1378		SAOUHSC_01486	NC_007795.1:1442911-1443856	mut_A	wt_R	OK	309.79	286.173	-0.114401	-0.471408	0.4096	0.49563	no
gene1903	gene1903		SAOUHSC_02010	NC_007795.1:1919800-1920091	mut_A	wt_R	OK	121.78	112.478	-0.114636	-0.406611	0.4789	0.562605	no
gene2454	gene2454		SAOUHSC_02603	NC_007795.1:2391719-2392289	mut_A	wt_R	OK	36.3219	33.5469	-0.11466	-0.406047	0.47585	0.560628	no
gene249	gene249		SAOUHSC_00269	NC_007795.1:289424-289916	mut_A	wt_R	OK	576.306	531.79	-0.115979	-0.472942	0.3989	0.485549	no
gene2305	gene2305		SAOUHSC_02437	NC_007795.1:2264436-2265849	mut_A	wt_R	OK	0.892522	0.82346	-0.116188	-0.203704	0.7222	0.781272	no
gene2252	gene2252		SAOUHSC_02384	NC_007795.1:2206554-2206785	mut_A	wt_R	OK	46.2232	42.6184	-0.117142	-0.279169	0.6236	0.69825	no
gene2707	gene2707		SAOUHSC_02876	NC_007795.1:2649185-2650340	mut_A	wt_R	OK	51.461	47.443	-0.117282	-0.468085	0.41665	0.502677	no
gene158	gene158		SAOUHSC_00171	NC_007795.1:186427-188434	mut_A	wt_R	OK	36.4022	33.5585	-0.117349	-0.474596	0.4089	0.495027	no
gene2449	gene2449		SAOUHSC_02595	NC_007795.1:2384972-2385890	mut_A	wt_R	OK	13.401	12.3464	-0.118256	-0.395984	0.48615	0.568407	no
gene2642	gene2642		SAOUHSC_02805	NC_007795.1:2584572-2584875	mut_A	wt_R	OK	1.44693	1.33163	-0.119801	-0.0897371	0.8955	0.917505	no
gene2573	gene2573		SAOUHSC_02728	NC_007795.1:2508186-2508993	mut_A	wt_R	OK	22.9019	21.0319	-0.122888	-0.435248	0.45135	0.536906	no
gene539	gene539		eutD	NC_007795.1:577072-578059	mut_A	wt_R	OK	2130.21	1955.54	-0.123433	-0.509917	0.3705	0.456919	no
gene136	gene136		SAOUHSC_00147	NC_007795.1:157953-158718	mut_A	wt_R	OK	24.586	22.5583	-0.124178	-0.443091	0.44	0.526203	no
gene1313	gene1313		SAOUHSC_01407	NC_007795.1:1347046-1347676	mut_A	wt_R	OK	574.175	526.555	-0.124906	-0.512344	0.3733	0.459159	no
gene334	gene334		SAOUHSC_00359	NC_007795.1:367372-367954	mut_A	wt_R	OK	117.477	107.655	-0.125966	-0.501981	0.3749	0.460666	no
gene2482	gene2482		SAOUHSC_02632	NC_007795.1:2420343-2421551	mut_A	wt_R	OK	54.3034	49.7367	-0.126731	-0.510238	0.3733	0.459159	no
gene2289	gene2289		SAOUHSC_02418	NC_007795.1:2246026-2247469	mut_A	wt_R	OK	87.8298	80.3754	-0.127956	-0.522887	0.3595	0.445078	no
gene1704	gene1704		SAOUHSC_01833	NC_007795.1:1736777-1739529	mut_A	wt_R	OK	31.055	28.4131	-0.128267	-0.381637	0.50935	0.591876	no
gene2264	gene2264		SAOUHSC_02399	NC_007795.1:2217060-2218866	mut_A	wt_R	OK	1835.6	1679.15	-0.128523	-0.526225	0.36595	0.451926	no
gene838	gene838		SAOUHSC_00896	NC_007795.1:860486-860678	mut_A	wt_R	OK	102.669	93.8987	-0.128821	-0.318388	0.57395	0.652929	no
gene2461	gene2461		SAOUHSC_02610	NC_007795.1:2400205-2401141	mut_A	wt_R	OK	106.45	97.2137	-0.130938	-0.531136	0.34755	0.433117	no
gene2520	gene2520		SAOUHSC_02675	NC_007795.1:2458897-2459500	mut_A	wt_R	OK	724.906	661.778	-0.131447	-0.540943	0.3422	0.427099	no
gene273	gene273		SAOUHSC_00297	NC_007795.1:310859-311660	mut_A	wt_R	OK	135.497	123.687	-0.131563	-0.53601	0.35405	0.439658	no
gene326	gene326		SAOUHSC_00352	NC_007795.1:362986-363298	mut_A	wt_R	OK	5.27944	4.81733	-0.132151	-0.192802	0.73435	0.791978	no
gene1360	gene1360		SAOUHSC_01468	NC_007795.1:1424300-1424642	mut_A	wt_R	OK	438.246	399.873	-0.132201	-0.537037	0.3503	0.436323	no
gene2471	gene2471		SAOUHSC_02621	NC_007795.1:2409498-2410107	mut_A	wt_R	OK	27.3031	24.9061	-0.132566	-0.456788	0.41805	0.503625	no
gene1585	gene1585		SAOUHSC_01706	NC_007795.1:1612535-1613756	mut_A	wt_R	OK	248.267	226.377	-0.133167	-0.546359	0.3348	0.419139	no
gene989	gene989		SAOUHSC_01051	NC_007795.1:1019579-1019999	mut_A	wt_R	OK	600.117	547.012	-0.133671	-0.549693	0.33425	0.418663	no
gene965	gene965		SAOUHSC_01027	NC_007795.1:997425-997968	mut_A	wt_R	OK	275.153	250.76	-0.133929	-0.546248	0.3415	0.426442	no
gene2733	gene2733		SAOUHSC_02905	NC_007795.1:2674109-2674762	mut_A	wt_R	OK	92.7666	84.5203	-0.134308	-0.224974	0.69105	0.758445	no
gene1068	gene1068		SAOUHSC_01138	NC_007795.1:1089695-1090136	mut_A	wt_R	OK	776.571	707.296	-0.134804	-0.549721	0.33685	0.421491	no
gene2778	gene2778		SAOUHSC_02954	NC_007795.1:2714836-2717589	mut_A	wt_R	OK	139.635	127.173	-0.134877	-0.291425	0.60655	0.684142	no
gene1291	gene1291		SAOUHSC_01382	NC_007795.1:1325144-1325622	mut_A	wt_R	OK	65.6972	59.8283	-0.135003	-0.443934	0.4341	0.520412	no
gene240	gene240		SAOUHSC_00259	NC_007795.1:276307-280009	mut_A	wt_R	OK	162.742	148.059	-0.136411	-0.169508	0.76465	0.816069	no
gene2271	gene2271		SAOUHSC_02406	NC_007795.1:2234217-2235150	mut_A	wt_R	OK	288.491	262.252	-0.137572	-0.564734	0.32155	0.403784	no
gene190	gene190		SAOUHSC_00204	NC_007795.1:226619-227765	mut_A	wt_R	OK	2308.37	2097.58	-0.138149	-0.570891	0.31475	0.396256	no
gene1226	gene1226		SAOUHSC_01313	NC_007795.1:1257225-1258916	mut_A	wt_R	OK	56.7956	51.5403	-0.14008	-0.360324	0.52955	0.611306	no
gene783	gene783		SAOUHSC_00840	NC_007795.1:812194-812870	mut_A	wt_R	OK	127.038	115.254	-0.140443	-0.444895	0.436	0.522181	no
gene1770	gene1770		SAOUHSC_01905	NC_007795.1:1813963-1815217	mut_A	wt_R	OK	0.705115	0.639676	-0.140518	-0.207721	0.71145	0.774068	no
gene834	gene834		SAOUHSC_00892	NC_007795.1:855576-855921	mut_A	wt_R	OK	948.237	859.85	-0.141163	-0.577849	0.3091	0.389742	no
gene1844	gene1844		SAOUHSC_01979	NC_007795.1:1883879-1884344	mut_A	wt_R	OK	253.528	229.781	-0.141885	-0.576378	0.31425	0.395829	no
gene292	gene292		SAOUHSC_00316	NC_007795.1:330822-331263	mut_A	wt_R	OK	42.7051	38.705	-0.141889	-0.485441	0.39045	0.476678	no
gene1630	gene1630		SAOUHSC_01758	NC_007795.1:1659667-1661040	mut_A	wt_R	OK	221.838	201.002	-0.142294	-0.208138	0.7195	0.779036	no
gene1686	gene1686		SAOUHSC_01815	NC_007795.1:1721297-1721987	mut_A	wt_R	OK	635.697	575.606	-0.143257	-0.589773	0.3012	0.381541	no
gene510	gene510		SAOUHSC_00541	NC_007795.1:545246-545717	mut_A	wt_R	OK	83.3606	75.4399	-0.144039	-0.544217	0.34015	0.425187	no
gene1645	gene1645		SAOUHSC_01772	NC_007795.1:1672094-1673069	mut_A	wt_R	OK	536.597	485.246	-0.145123	-0.597505	0.30285	0.383426	no
gene2517	gene2517		SAOUHSC_02671	NC_007795.1:2455467-2456637	mut_A	wt_R	OK	1013.52	915.172	-0.147265	-0.604505	0.2835	0.362479	no
gene340	gene340		SAOUHSC_00366	NC_007795.1:372328-373084	mut_A	wt_R	OK	335.85	303.146	-0.147802	-0.60493	0.2833	0.362412	no
gene1274	gene1274		SAOUHSC_01365	NC_007795.1:1308913-1309945	mut_A	wt_R	OK	212.591	191.721	-0.149072	-0.610997	0.2858	0.364473	no
gene2320	gene2320		SAOUHSC_02456	NC_007795.1:2279891-2280683	mut_A	wt_R	OK	266.489	240.128	-0.150275	-0.616575	0.2847	0.363447	no
gene512	gene512		SAOUHSC_00543	NC_007795.1:546753-547320	mut_A	wt_R	OK	298.997	269.332	-0.15075	-0.616421	0.27975	0.358616	no
gene2668	gene2668		SAOUHSC_02833	NC_007795.1:2611060-2611792	mut_A	wt_R	OK	20.445	18.4137	-0.150973	-0.51243	0.374	0.45979	no
gene329	gene329		SAOUHSC_00355	NC_007795.1:364873-365242	mut_A	wt_R	OK	11.978	10.7824	-0.15171	-0.33728	0.56185	0.641965	no
gene919	gene919		SAOUHSC_00977	NC_007795.1:950624-950756	mut_A	wt_R	OK	46.0697	41.4514	-0.152396	-0.10839	0.85735	0.889157	no
gene2782	gene2782		SAOUHSC_02958	NC_007795.1:2719683-2721108	mut_A	wt_R	OK	15.4736	13.9218	-0.152467	-0.561993	0.32635	0.40931	no
gene846	gene846		SAOUHSC_00904	NC_007795.1:868370-871847	mut_A	wt_R	OK	177.831	159.636	-0.155725	-0.64446	0.26845	0.345158	no
gene1367	gene1367		SAOUHSC_01475	NC_007795.1:1432805-1433948	mut_A	wt_R	OK	198.594	178.07	-0.157383	-0.645164	0.2564	0.331751	no
gene51	gene51		SAOUHSC_00053	NC_007795.1:56283-57054	mut_A	wt_R	OK	43.0631	38.5972	-0.157957	-0.602446	0.29545	0.375223	no
gene1174	gene1174		SAOUHSC_01257	NC_007795.1:1209469-1212725	mut_A	wt_R	OK	193.118	173.06	-0.158206	-0.369379	0.52415	0.606156	no
gene2838	gene2838		SAOUHSC_03018	NC_007795.1:2791187-2793730	mut_A	wt_R	OK	23.8548	21.3609	-0.159308	-0.36335	0.52825	0.610092	no
gene137	gene137		argJ	NC_007795.1:158733-159975	mut_A	wt_R	OK	19.5895	17.5394	-0.159479	-0.594838	0.29935	0.379778	no
gene1070	gene1070		SAOUHSC_01141	NC_007795.1:1090749-1091952	mut_A	wt_R	OK	191.939	171.826	-0.159696	-0.653529	0.2505	0.325596	no
gene1552	gene1552		SAOUHSC_01671	NC_007795.1:1583104-1583449	mut_A	wt_R	OK	502.297	448.827	-0.16238	-0.656555	0.25165	0.32668	no
gene1366	gene1366		SAOUHSC_01474	NC_007795.1:1430640-1432801	mut_A	wt_R	OK	206.342	184.376	-0.162388	-0.540299	0.34325	0.428192	no
gene1072	gene1072		mraW	NC_007795.1:1092563-1093478	mut_A	wt_R	OK	1809.19	1616.08	-0.162839	-0.672494	0.24325	0.31775	no
gene746	gene746		SAOUHSC_00798	NC_007795.1:780409-781927	mut_A	wt_R	OK	9477.3	8460.31	-0.163765	-0.669632	0.25015	0.32542	no
gene321	gene321		SAOUHSC_00347	NC_007795.1:360194-360386	mut_A	wt_R	OK	214.569	191.482	-0.164232	-0.498546	0.38945	0.475694	no
gene684	gene684		SAOUHSC_00732	NC_007795.1:716261-718746	mut_A	wt_R	OK	186.217	166.11	-0.164844	-0.566437	0.3205	0.402671	no
gene792	gene792		SAOUHSC_00849	NC_007795.1:819903-821608	mut_A	wt_R	OK	1301.09	1160.5	-0.164974	-0.609231	0.28435	0.363377	no
gene2243	gene2243		SAOUHSC_02375	NC_007795.1:2198621-2199092	mut_A	wt_R	OK	394.701	351.868	-0.165727	-0.677801	0.2334	0.307863	no
gene1197	gene1197		SAOUHSC_01281	NC_007795.1:1238639-1238873	mut_A	wt_R	OK	257.541	229.38	-0.167067	-0.596638	0.2981	0.378393	no
gene1153	gene1153		frr	NC_007795.1:1183528-1184083	mut_A	wt_R	OK	1477.41	1315.55	-0.167409	-0.691876	0.2321	0.306641	no
gene717	gene717		SAOUHSC_00767	NC_007795.1:748953-749526	mut_A	wt_R	OK	2749.33	2447.74	-0.167626	-0.683668	0.2331	0.307797	no
gene562	gene562		SAOUHSC_00603	NC_007795.1:595554-596493	mut_A	wt_R	OK	277.548	247.063	-0.167855	-0.688879	0.22795	0.302102	no
gene358	gene358		SAOUHSC_00386	NC_007795.1:390245-391316	mut_A	wt_R	OK	6.69281	5.95666	-0.168106	-0.4979	0.3909	0.476755	no
gene741	gene741		SAOUHSC_00793	NC_007795.1:774847-775477	mut_A	wt_R	OK	167.296	148.603	-0.170941	-0.691352	0.22405	0.297444	no
gene361	gene361		SAOUHSC_00390	NC_007795.1:392970-393675	mut_A	wt_R	OK	3.82366	3.39631	-0.170988	-0.366387	0.52555	0.607258	no
gene1515	gene1515		SAOUHSC_01629	NC_007795.1:1550246-1551077	mut_A	wt_R	OK	523.07	463.966	-0.172985	-0.711673	0.2077	0.278898	no
gene215	gene215		SAOUHSC_00232	NC_007795.1:254121-255259	mut_A	wt_R	OK	291.899	258.763	-0.173839	-0.34186	0.55665	0.637208	no
gene1771	gene1771		SAOUHSC_01907	NC_007795.1:1815491-1816325	mut_A	wt_R	OK	239.747	212.336	-0.175161	-0.716397	0.21025	0.281861	no
gene2120	gene2120		SAOUHSC_02247	NC_007795.1:2081794-2083102	mut_A	wt_R	OK	61.5357	54.4099	-0.177554	-0.717474	0.2128	0.284041	no
gene2757	gene2757		SAOUHSC_02930	NC_007795.1:2696710-2697154	mut_A	wt_R	OK	37.0617	32.7374	-0.178991	-0.593758	0.303	0.383426	no
gene1828	gene1828		hemH	NC_007795.1:1867826-1868750	mut_A	wt_R	OK	610.778	539.316	-0.179516	-0.739106	0.20425	0.274716	no
gene415	gene415		SAOUHSC_R0006	NC_007795.1:450738-453661	mut_A	wt_R	OK	1.00454	0.886874	-0.17973	-0.418365	0.459	0.544952	no
gene1284	gene1284		SAOUHSC_01375	NC_007795.1:1320298-1321066	mut_A	wt_R	OK	47.1438	41.6045	-0.180327	-0.690236	0.2291	0.303166	no
gene2704	gene2704		SAOUHSC_02873	NC_007795.1:2645180-2647589	mut_A	wt_R	OK	146.869	129.598	-0.18048	-0.743088	0.1917	0.260687	no
gene2519	gene2519		SAOUHSC_02674	NC_007795.1:2457006-2458640	mut_A	wt_R	OK	28.6946	25.3123	-0.180941	-0.509467	0.3845	0.470816	no
gene737	gene737		SAOUHSC_00789	NC_007795.1:770895-771840	mut_A	wt_R	OK	303.747	267.805	-0.181685	-0.748321	0.19145	0.260491	no
gene648	gene648		SAOUHSC_00695	NC_007795.1:680000-680927	mut_A	wt_R	OK	259.066	228.388	-0.181833	-0.744584	0.19345	0.262197	no
gene1698	gene1698		SAOUHSC_01827	NC_007795.1:1732037-1733732	mut_A	wt_R	OK	1392.47	1227.49	-0.181937	-0.749405	0.1857	0.253508	no
gene2769	gene2769		SAOUHSC_02943	NC_007795.1:2708109-2709480	mut_A	wt_R	OK	17.14	15.108	-0.18205	-0.676459	0.23495	0.30941	no
gene1096	gene1096		SAOUHSC_01171	NC_007795.1:1122232-1123536	mut_A	wt_R	OK	338.443	298.236	-0.182457	-0.42509	0.44415	0.530135	no
gene1267	gene1267		SAOUHSC_01358	NC_007795.1:1298808-1301003	mut_A	wt_R	OK	584.176	514.413	-0.183476	-0.713115	0.2148	0.2864	no
gene705	gene705		SAOUHSC_00754	NC_007795.1:737199-738078	mut_A	wt_R	OK	131.868	116.117	-0.183523	-0.745031	0.1925	0.26163	no
gene1506	gene1506		xseA	NC_007795.1:1542065-1544485	mut_A	wt_R	OK	693.195	610.375	-0.183565	-0.676568	0.2365	0.310951	no
gene603	gene603		SAOUHSC_00648	NC_007795.1:638331-639561	mut_A	wt_R	OK	502.536	442.37	-0.183974	-0.759924	0.18905	0.257653	no
gene1146	gene1146		SAOUHSC_01225	NC_007795.1:1176772-1178211	mut_A	wt_R	OK	539.134	474.106	-0.185435	-0.466471	0.41285	0.498827	no
gene1393	gene1393		SAOUHSC_01501	NC_007795.1:1453687-1455148	mut_A	wt_R	OK	1065.86	937.045	-0.185832	-0.767504	0.1749	0.240231	no
gene1480	gene1480		SAOUHSC_01593	NC_007795.1:1518485-1519028	mut_A	wt_R	OK	74.2535	65.2447	-0.186598	-0.715292	0.2144	0.286022	no
gene1530	gene1530		SAOUHSC_01646	NC_007795.1:1560341-1563921	mut_A	wt_R	OK	299.542	262.486	-0.190518	-0.345935	0.5515	0.632711	no
gene1893	gene1893		SAOUHSC_01999	NC_007795.1:1908722-1909178	mut_A	wt_R	OK	665.716	583.308	-0.190648	-0.781859	0.1716	0.236623	no
gene2293	gene2293		SAOUHSC_02423	NC_007795.1:2250584-2251772	mut_A	wt_R	OK	431.503	377.36	-0.193432	-0.796384	0.16435	0.228032	no
gene1049	gene1049		SAOUHSC_01119	NC_007795.1:1074895-1075081	mut_A	wt_R	OK	465.908	406.96	-0.195158	-0.675164	0.2379	0.312625	no
gene2405	gene2405		SAOUHSC_02546	NC_007795.1:2342403-2343009	mut_A	wt_R	OK	493.937	431.34	-0.195503	-0.80055	0.15455	0.216634	no
gene2012	gene2012		SAOUHSC_02126	NC_007795.1:2000182-2001478	mut_A	wt_R	OK	184.368	161.001	-0.195521	-0.80208	0.1533	0.215005	no
gene2334	gene2334		SAOUHSC_02470	NC_007795.1:2292960-2293364	mut_A	wt_R	OK	1.9212	1.67668	-0.196403	-0.192913	0.82075	0.861577	no
gene892	gene892		SAOUHSC_00951	NC_007795.1:925084-925594	mut_A	wt_R	OK	1697.15	1481.03	-0.196507	-0.812176	0.1588	0.221651	no
gene2310	gene2310		SAOUHSC_02445	NC_007795.1:2269500-2270502	mut_A	wt_R	OK	150.738	131.498	-0.197002	-0.806675	0.1561	0.218558	no
gene1662	gene1662		SAOUHSC_01789	NC_007795.1:1687890-1688013	mut_A	wt_R	OK	963.289	840.036	-0.197518	-0.413342	0.48425	0.567535	no
gene2270	gene2270		glmM	NC_007795.1:2232835-2234191	mut_A	wt_R	OK	422.126	368.063	-0.197721	-0.815595	0.15185	0.21358	no
gene883	gene883		SAOUHSC_00942	NC_007795.1:914180-914816	mut_A	wt_R	OK	768.872	670.121	-0.198322	-0.81358	0.158	0.220716	no
gene371	gene371		SAOUHSC_00400	NC_007795.1:403206-404715	mut_A	wt_R	OK	40.6289	35.3297	-0.201626	-0.809291	0.1595	0.222432	no
gene938	gene938		SAOUHSC_00997	NC_007795.1:969197-970415	mut_A	wt_R	OK	575.829	500.707	-0.201672	-0.834108	0.1562	0.218573	no
gene267	gene267		SAOUHSC_00291	NC_007795.1:303758-305775	mut_A	wt_R	OK	4.60478	3.99941	-0.203345	-0.40111	0.4821	0.565823	no
gene570	gene570		argS	NC_007795.1:601585-603627	mut_A	wt_R	OK	233.124	202.36	-0.20417	-0.82723	0.14325	0.202642	no
gene1273	gene1273		SAOUHSC_01364	NC_007795.1:1307657-1308749	mut_A	wt_R	OK	88.9298	77.0955	-0.206019	-0.838491	0.14475	0.204529	no
gene977	gene977		SAOUHSC_01039	NC_007795.1:1007609-1008236	mut_A	wt_R	OK	414.122	358.918	-0.206403	-0.845324	0.13455	0.191991	no
gene2476	gene2476		SAOUHSC_02626	NC_007795.1:2413823-2414731	mut_A	wt_R	OK	297.652	257.763	-0.207584	-0.607007	0.28315	0.362408	no
gene645	gene645		SAOUHSC_00692	NC_007795.1:675902-679204	mut_A	wt_R	OK	166.145	143.811	-0.208265	-0.539065	0.34695	0.432588	no
gene2824	gene2824		SAOUHSC_03003	NC_007795.1:2775173-2778589	mut_A	wt_R	OK	3.92526	3.39601	-0.208947	-0.123083	0.83825	0.873769	no
gene885	gene885		SAOUHSC_00944	NC_007795.1:914832-916493	mut_A	wt_R	OK	231.556	200.212	-0.209833	-0.394735	0.48875	0.571176	no
gene1119	gene1119		SAOUHSC_01194	NC_007795.1:1145829-1147890	mut_A	wt_R	OK	120.213	103.864	-0.210898	-0.866164	0.1284	0.184716	no
gene1727	gene1727		SAOUHSC_01858	NC_007795.1:1767003-1767600	mut_A	wt_R	OK	284.869	245.779	-0.212936	-0.869824	0.12505	0.180742	no
gene1112	gene1112		SAOUHSC_01187	NC_007795.1:1137462-1140197	mut_A	wt_R	OK	572.764	493.898	-0.213726	-0.76233	0.18215	0.249354	no
gene1572	gene1572		SAOUHSC_01692	NC_007795.1:1603638-1604070	mut_A	wt_R	OK	332.524	286.541	-0.214716	-0.874648	0.1268	0.182949	no
gene2680	gene2680		SAOUHSC_02846	NC_007795.1:2620123-2620534	mut_A	wt_R	OK	258.157	222.419	-0.214968	-0.866331	0.13105	0.187759	no
gene2556	gene2556		SAOUHSC_02712	NC_007795.1:2493181-2493874	mut_A	wt_R	OK	13.309	11.4601	-0.215789	-0.65936	0.25605	0.331517	no
gene675	gene675		SAOUHSC_00723	NC_007795.1:705284-707621	mut_A	wt_R	OK	79.0431	68.0369	-0.216321	-0.68927	0.2333	0.307863	no
gene2516	gene2516		SAOUHSC_02670	NC_007795.1:2454932-2455361	mut_A	wt_R	OK	1183.16	1017.16	-0.218097	-0.89891	0.11535	0.168805	no
gene2608	gene2608		SAOUHSC_02769	NC_007795.1:2545891-2546710	mut_A	wt_R	OK	7.20239	6.19115	-0.218267	-0.59883	0.30335	0.383671	no
gene2017	gene2017		nadE	NC_007795.1:2005180-2007464	mut_A	wt_R	OK	503.198	432.009	-0.220064	-0.602076	0.2871	0.365941	no
gene1887	gene1887		SAOUHSC_R0008	NC_007795.1:1901535-1904457	mut_A	wt_R	OK	18.4113	15.7986	-0.22079	-0.859018	0.1353	0.192726	no
gene1382	gene1382		SAOUHSC_01490	NC_007795.1:1445603-1445876	mut_A	wt_R	OK	40246.9	34495.6	-0.222464	-0.91559	0.11025	0.162307	no
[truncated: 875 more rows]

## Sheet: Up
			gene	locus	sample_1	sample_2	status	value_1	value_2	log2(fold_change)	test_stat	p_value	q_value	significant	FC	Log2fC	V1	V2
	protein A	spa	SAOUHSC_00069	NC_007795.1:73428-74979	wt_R	mut_A	OK	195.696	3255.41	4.05615	16.7546	5e-05	0.00013743	yes	16.635	4.05615	1	3	3	1.58496
		hypothetical protein	SAOUHSC_02416	NC_007795.1:2244538-2244724	mut_A	wt_R	OK	22.9439	276.812	3.59272	6.52882	5e-05	0.00013743	yes
	superoxide dismutase	sodM	SAOUHSC_00093	NC_007795.1:99487-100087	mut_A	wt_R	OK	306.813	2403.5	2.96971	12.1867	5e-05	0.00013743	yes
		hypothetical protein	SAOUHSC_02820	NC_007795.1:2598081-2598777	mut_A	wt_R	OK	9.08806	68.5361	2.91482	9.4386	5e-05	0.00013743	yes
	50S ribosomal protein L29	rpmC	SAOUHSC_02504	NC_007795.1:2313309-2313943	mut_A	wt_R	OK	2524.7	15010.1	2.57175	3.83527	5e-05	0.00013743	yes
		hypothetical protein	SAOUHSC_03024	NC_007795.1:2797472-2798429	mut_A	wt_R	OK	72.3003	388.027	2.42408	9.88015	5e-05	0.00013743	yes
	secretory antigen	ssaA	SAOUHSC_02571	NC_007795.1:2361997-2362801	mut_A	wt_R	OK	49.9851	261.399	2.38668	9.51847	5e-05	0.00013743	yes
	DNA-directed RNA polymerase subunit alpha	rpoA	SAOUHSC_02485	NC_007795.1:2304608-2305553	mut_A	wt_R	OK	1721.24	8808.25	2.35541	9.65368	5e-05	0.00013743	yes
	pyridoxal biosynthesis lyase PdxS	pdxS	SAOUHSC_00499	NC_007795.1:500137-501025	mut_A	wt_R	OK	211.35	1043.11	2.30318	9.48112	5e-05	0.00013743	yes
	30S ribosomal protein S11	rpsK	SAOUHSC_02486	NC_007795.1:2305627-2306017	mut_A	wt_R	OK	1964.09	9670.1	2.29967	9.41993	5e-05	0.00013743	yes
		membrane spanning protein	SAOUHSC_02821	NC_007795.1:2598778-2599549	mut_A	wt_R	OK	8.61057	41.9795	2.28551	7.39334	5e-05	0.00013743	yes
	immunodominant antigen A	isaA	SAOUHSC_02887	NC_007795.1:2660683-2661385	mut_A	wt_R	OK	117.92	560.681	2.24937	9.18681	5e-05	0.00013743	yes
	accessory regulator-like protein	sarS	SAOUHSC_00070	NC_007795.1:75399-76152	mut_A	wt_R	OK	18.3886	85.5803	2.21847	8.0579	5e-05	0.00013743	yes
	glutamine amidotransferase subunit PdxT	pdxT	SAOUHSC_00500	NC_007795.1:501028-501589	mut_A	wt_R	OK	271.89	1259.81	2.21211	9.06692	5e-05	0.00013743	yes
	D-lactate dehydrogenase	ddh	SAOUHSC_02830	NC_007795.1:2608102-2609050	mut_A	wt_R	OK	171.833	789.217	2.19942	9.07467	5e-05	0.00013743	yes
		drug transporter	SAOUHSC_00246	NC_007795.1:264824-266201	mut_A	wt_R	OK	19.9601	91.3027	2.19354	8.63719	5e-05	0.00013743	yes
	30S ribosomal protein S10	rpsJ	SAOUHSC_02512a	NC_007795.1:2317830-2318139	mut_A	wt_R	OK	2328.51	10303.2	2.14562	8.81164	5e-05	0.00013743	yes
		N-acetylmuramoyl-L-alanine amidase	SAOUHSC_02580	NC_007795.1:2370059-2370698	mut_A	wt_R	OK	72.9631	314.806	2.10923	8.42071	5e-05	0.00013743	yes
	hypothetical protein	nnrD	SAOUHSC_00007	NC_007795.1:9754-10456	mut_A	wt_R	OK	331.456	1345.21	2.02095	8.28988	5e-05	0.00013743	yes
	bacteriophage L54a single-stranded DNA binding protein	ssb	SAOUHSC_00349	NC_007795.1:360946-361450	mut_A	wt_R	OK	2209.01	8672.14	1.97299	8.07524	5e-05	0.00013743	yes
	riboflavin biosynthesis protein	ribA	SAOUHSC_01887	NC_007795.1:1799087-1800269	mut_A	wt_R	OK	20.7329	80.0338	1.94869	7.60235	5e-05	0.00013743	yes
	riboflavin synthase subunit alpha	ribB	SAOUHSC_01888	NC_007795.1:1800279-1800912	mut_A	wt_R	OK	25.802	97.7484	1.92159	7.11941	5e-05	0.00013743	yes
	ferredoxin	fer	SAOUHSC_01504	NC_007795.1:1457754-1457979	mut_A	wt_R	OK	135.149	509.517	1.91458	6.60275	5e-05	0.00013743	yes
	hypothetical protein	hypothetical protein	SAOUHSC_00253	NC_007795.1:271578-273102	mut_A	wt_R	OK	47.37	166.317	1.81189	7.39008	5e-05	0.00013743	yes
	hypothetical protein	hypothetical protein	SAOUHSC_00995	NC_007795.1:968090-968525	mut_A	wt_R	OK	27.0405	91.773	1.76295	6.00004	5e-05	0.00013743	yes
	hypothetical protein	hypothetical protein	SAOUHSC_02725	NC_007795.1:2505547-2506759	mut_A	wt_R	OK	200.843	674.284	1.74729	7.21221	5e-05	0.00013743	yes
	hypothetical protein	cidA	SAOUHSC_02851	NC_007795.1:2625066-2626144	mut_A	wt_R	OK	139.742	461.794	1.72449	3.49157	5e-05	0.00013743	yes
	pyruvate oxidase	cidC	SAOUHSC_02849	NC_007795.1:2623280-2625020	mut_A	wt_R	OK	247.537	816.494	1.7218	7.06309	5e-05	0.00013743	yes
	hypothetical protein	hypothetical protein	SAOUHSC_02815	NC_007795.1:2593501-2594779	mut_A	wt_R	OK	42.5985	140.345	1.7201	6.95518	5e-05	0.00013743	yes
	GTP-binding protein TypA	typA	SAOUHSC_01058	NC_007795.1:1023661-1025509	mut_A	wt_R	OK	420.362	1368.01	1.70237	7.01478	5e-05	0.00013743	yes
	cytochrome d ubiquinol oxidase subunit I	cydA	SAOUHSC_01031	NC_007795.1:1000776-1003154	mut_A	wt_R	OK	113.763	366.494	1.68776	5.3864	5e-05	0.00013743	yes
	hypothetical protein	hypothetical protein	SAOUHSC_00581	NC_007795.1:583051-584777	mut_A	wt_R	OK	29.0582	93.2719	1.6825	6.26348	5e-05	0.00013743	yes
		transporter	SAOUHSC_02773	NC_007795.1:2550087-2551626	mut_A	wt_R	OK	116.335	367.75	1.66044	6.83752	5e-05	0.00013743	yes
	hypothetical protein	hypothetical protein	SAOUHSC_01877	NC_007795.1:1792813-1794327	mut_A	wt_R	OK	64.3811	199.233	1.62975	5.52191	5e-05	0.00013743	yes
	hypothetical protein	cidB	SAOUHSC_02850	NC_007795.1:2625066-2626144	mut_A	wt_R	OK	177.466	541.001	1.60808	5.67082	5e-05	0.00013743	yes
	hypothetical protein	hypothetical protein	SAOUHSC_00582	NC_007795.1:583051-584777	mut_A	wt_R	OK	19.919	60.3984	1.60037	2.19515	0.0001	0.000265946	yes
	riboflavin biosynthesis protein RibD	ribD	SAOUHSC_01889	NC_007795.1:1800918-1801923	mut_A	wt_R	OK	40.9755	123.797	1.59514	6.39026	5e-05	0.00013743	yes
	3-oxoacyl-ACP synthase III	fabH	SAOUHSC_00920	NC_007795.1:891144-892086	mut_A	wt_R	OK	176.008	531.612	1.59474	6.53893	5e-05	0.00013743	yes
	hypothetical protein	hypothetical protein	SAOUHSC_00880	NC_007795.1:845024-846341	mut_A	wt_R	OK	33.6507	101.186	1.5883	6.38343	5e-05	0.00013743	yes
	DNA-directed RNA polymerase subunit beta'	rpoC	SAOUHSC_00525	NC_007795.1:525874-529471	mut_A	wt_R	OK	1648.22	4927.18	1.57985	6.48266	5e-05	0.00013743	yes
	hypothetical protein	farE	SAOUHSC_02866	NC_007795.1:2638639-2641108	mut_A	wt_R	OK	10.594	30.9026	1.54449	6.07791	5e-05	0.00013743	yes
	hypothetical protein	hypothetical protein	SAOUHSC_02923	NC_007795.1:2687991-2689440	mut_A	wt_R	OK	14.0127	40.6753	1.53742	5.86864	5e-05	0.00013743	yes
	hypothetical protein	hypothetical protein	SAOUHSC_00255	NC_007795.1:274059-274647	mut_A	wt_R	OK	18.6761	54.0742	1.53375	5.29532	5e-05	0.00013743	yes
	glutamate synthase large subunit	gltB	SAOUHSC_00435	NC_007795.1:433331-437831	mut_A	wt_R	OK	21.9898	63.0382	1.51939	6.23198	5e-05	0.00013743	yes
	integrase/recombinase core subunit	integrase/recombinase core subunit	SAOUHSC_03042	NC_007795.1:2812083-2812434	mut_A	wt_R	OK	5.21324	14.8756	1.51269	2.89536	5e-05	0.00013743	yes
	hypothetical protein	tnp3	SAOUHSC_01993	NC_007795.1:1897328-1898648	mut_A	wt_R	OK	0.427284	1.2124	1.5046	2.26334	0.0013	0.00286816	yes
	hypothetical protein	czrA	SAOUHSC_02388	NC_007795.1:2209006-2209327	mut_A	wt_R	OK	40.3193	113.89	1.4981	4.85983	5e-05	0.00013743	yes
	threonine dehydratase	ilvA1	SAOUHSC_01451	NC_007795.1:1407996-1409037	mut_A	wt_R	OK	290.148	818.001	1.49531	6.16067	5e-05	0.00013743	yes
			trmD	NC_007795.1:1160197-1161438	mut_A	wt_R	OK	129.04	355.249	1.46101	5.01725	5e-05	0.00013743	yes
	aminobenzoyl-glutamate utilization protein B	hmrA	SAOUHSC_02374	NC_007795.1:2195933-2198311	mut_A	wt_R	OK	55.2502	151.429	1.45459	3.94188	5e-05	0.00013743	yes
	Ars family arsenical pump	arsB	SAOUHSC_01893	NC_007795.1:1804467-1806074	mut_A	wt_R	OK	20.7918	56.9135	1.45276	5.14843	5e-05	0.00013743	yes
	hypothetical protein	hypothetical protein	SAOUHSC_02823	NC_007795.1:2602403-2603309	mut_A	wt_R	OK	33.3822	91.0264	1.44721	5.67875	5e-05	0.00013743	yes
	hypothetical protein	fhuD2	SAOUHSC_02554	NC_007795.1:2348592-2349501	mut_A	wt_R	OK	140.186	382.165	1.44685	5.94418	5e-05	0.00013743	yes
	choline transporter	cudT	SAOUHSC_02937	NC_007795.1:2703338-2704961	mut_A	wt_R	OK	15.1112	41.0593	1.44209	5.62358	5e-05	0.00013743	yes
	clumping factor B	clfB	SAOUHSC_02963	NC_007795.1:2722967-2725601	mut_A	wt_R	OK	140.392	380.615	1.43887	5.89184	5e-05	0.00013743	yes
	xanthine permease	pbuX	SAOUHSC_00373	NC_007795.1:378328-380175	mut_A	wt_R	OK	193.527	523.011	1.4343	5.18371	5e-05	0.00013743	yes
	alanine dehydrogenase	ald1	SAOUHSC_01452	NC_007795.1:1409131-1410250	mut_A	wt_R	OK	190.67	512.653	1.4269	5.83874	5e-05	0.00013743	yes
	alanine dehydrogenase	ald1	SAOUHSC_01825	NC_007795.1:1729303-1731675	mut_A	wt_R	OK	135.332	361.713	1.41834	3.66083	5e-05	0.00013743	yes
		ABC transporter ATP-binding protein	SAOUHSC_01392	NC_007795.1:1334366-1335968	mut_A	wt_R	OK	400.841	1067.42	1.41303	5.84099	5e-05	0.00013743	yes
			rimM	NC_007795.1:1160197-1161438	mut_A	wt_R	OK	95.8352	253.995	1.40617	3.03866	5e-05	0.00013743	yes
	DNA-directed RNA polymerase subunit delta	rpoE	SAOUHSC_02369	NC_007795.1:2192004-2192535	mut_A	wt_R	OK	297.155	785.794	1.40294	5.73269	5e-05	0.00013743	yes
	phosphate transporter ATP-binding protein	pstB	SAOUHSC_01385	NC_007795.1:1328428-1329280	mut_A	wt_R	OK	12.7608	33.6802	1.40019	4.91863	5e-05	0.00013743	yes
	N-glycosyltransferase	icaA	SAOUHSC_03002	NC_007795.1:2775173-2778589	mut_A	wt_R	OK	2.34643	6.1756	1.39612	2.48466	0.0001	0.000265946	yes
	xanthine phosphoribosyltransferase	xpt	SAOUHSC_00372	NC_007795.1:378328-380175	mut_A	wt_R	OK	162.549	427.487	1.39501	2.73029	5e-05	0.00013743	yes
		tnp4	SAOUHSC_02410	NC_007795.1:2237283-2238603	mut_A	wt_R	OK	0.415289	1.08876	1.3905	2.02644	0.00225	0.00474293	yes
	cation efflux family protein	czrB	SAOUHSC_02389	NC_007795.1:2209328-2210309	mut_A	wt_R	OK	31.118	81.4942	1.38895	5.46694	5e-05	0.00013743	yes
	autolysin	sle1	SAOUHSC_00427	NC_007795.1:427608-428613	mut_A	wt_R	OK	184.714	480.459	1.37912	5.63973	5e-05	0.00013743	yes
	hypothetical protein	hypothetical protein	SAOUHSC_02630	NC_007795.1:2418794-2419442	mut_A	wt_R	OK	413.512	1062.85	1.36194	5.60737	5e-05	0.00013743	yes
	hypothetical protein	hypothetical protein	SAOUHSC_01878	NC_007795.1:1792813-1794327	mut_A	wt_R	OK	63.0665	161.614	1.3576	3.02213	5e-05	0.00013743	yes
	30S ribosomal protein S7	rpsG	SAOUHSC_00528	NC_007795.1:530438-530909	mut_A	wt_R	OK	6241.96	15978.5	1.35606	5.54732	5e-05	0.00013743	yes
	hypothetical protein	hypothetical protein	SAOUHSC_01062	NC_007795.1:1026440-1026716	mut_A	wt_R	OK	992.115	2531.95	1.35167	5.55738	5e-05	0.00013743	yes
	ABC transporter permease	glnP	SAOUHSC_01991	NC_007795.1:1893344-1895517	mut_A	wt_R	OK	44.1098	112.543	1.35131	4.36212	5e-05	0.00013743	yes
	hypothetical protein	hypothetical protein	SAOUHSC_00483	NC_007795.1:480714-481116	mut_A	wt_R	OK	1422.37	3618.92	1.34726	5.53577	5e-05	0.00013743	yes
			rplA	NC_007795.1:519286-519979	mut_A	wt_R	OK	1392.27	3529.46	1.34201	5.52181	5e-05	0.00013743	yes
	guanosine 5'-monophosphate oxidoreductase	guaC	SAOUHSC_01330	NC_007795.1:1272662-1273741	mut_A	wt_R	OK	82.629	209.451	1.3419	5.44503	5e-05	0.00013743	yes
	hypothetical protein	hypothetical protein	SAOUHSC_A02450	NC_007795.1:2370857-2371091	mut_A	wt_R	OK	36.5843	92.3736	1.33625	3.39921	5e-05	0.00013743	yes
	S-adenosylmethionine synthetase	metK	SAOUHSC_01909	NC_007795.1:1817569-1818763	mut_A	wt_R	OK	230.815	582.097	1.33452	5.50516	5e-05	0.00013743	yes
	hypothetical protein	hypothetical protein	SAOUHSC_00580	NC_007795.1:582658-583000	mut_A	wt_R	OK	95.7709	240.69	1.32952	5.01976	5e-05	0.00013743	yes
	hypothetical protein	hypothetical protein	SAOUHSC_02373	NC_007795.1:2195933-2198311	mut_A	wt_R	OK	71.26	177.957	1.32036	4.00563	5e-05	0.00013743	yes
	hypothetical protein	hypothetical protein	SAOUHSC_02750	NC_007795.1:2525681-2527319	mut_A	wt_R	OK	79.8607	199.055	1.31761	5.40751	5e-05	0.00013743	yes
		sstC	SAOUHSC_00748	NC_007795.1:731043-733716	mut_A	wt_R	OK	12.4981	31.0813	1.31434	2.51246	5e-05	0.00013743	yes
	fibrinogen-binding protein SdrD	sdrD	SAOUHSC_00545	NC_007795.1:551104-555154	mut_A	wt_R	OK	242.968	603.911	1.31357	5.41649	5e-05	0.00013743	yes
	cytochrome d ubiquinol oxidase subunit II	cydB	SAOUHSC_01032	NC_007795.1:1000776-1003154	mut_A	wt_R	OK	120.534	298.055	1.30614	3.29071	5e-05	0.00013743	yes
	hypothetical protein	hypothetical protein	SAOUHSC_02093	NC_007795.1:1970257-1970458	mut_A	wt_R	OK	71.2455	176.151	1.30595	3.48398	5e-05	0.00013743	yes
	hypothetical protein	hypothetical protein	SAOUHSC_02590	NC_007795.1:2381767-2383147	mut_A	wt_R	OK	128.891	317.859	1.30224	5.34644	5e-05	0.00013743	yes
	hypothetical protein	hypothetical protein	SAOUHSC_00244	NC_007795.1:263759-264152	mut_A	wt_R	OK	79.7163	195.958	1.2976	4.91415	5e-05	0.00013743	yes
	phosphate ABC transporter permease	pstA	SAOUHSC_01386	NC_007795.1:1329326-1330244	mut_A	wt_R	OK	12.071	29.6696	1.29744	4.56728	5e-05	0.00013743	yes
			hslO	NC_007795.1:485713-486595	mut_A	wt_R	OK	140.546	344.98	1.29547	5.31506	5e-05	0.00013743	yes
	thiamine biosynthesis protein ThiI	thiI	SAOUHSC_01824	NC_007795.1:1729303-1731675	mut_A	wt_R	OK	188.915	463.593	1.29512	4.06119	5e-05	0.00013743	yes
	hypothetical protein	hypothetical protein	SAOUHSC_01440	NC_007795.1:1374385-1375090	mut_A	wt_R	OK	83.8684	205.618	1.29377	5.2142	5e-05	0.00013743	yes
	sodium:alanine symporter family protein	alsT	SAOUHSC_01354	NC_007795.1:1296848-1298309	mut_A	wt_R	OK	331.867	812.279	1.29137	5.32807	5e-05	0.00013743	yes
	hypothetical protein	pstC	SAOUHSC_01387	NC_007795.1:1330245-1331172	mut_A	wt_R	OK	10.0586	24.6066	1.29062	4.40669	5e-05	0.00013743	yes
	1-(5-phosphoribosyl)-5-[(5- phosphoribosylamino)methylideneamino] imidazole-4-carboxamide isomerase	hisA	SAOUHSC_03009	NC_007795.1:2782170-2786388	mut_A	wt_R	OK	4.7706	11.6516	1.28829	1.79576	0.0027	0.00560506	yes
	spermidine/putrescine ABC transporter substrate-binding protein	potD	SAOUHSC_01049	NC_007795.1:1016321-1018204	mut_A	wt_R	OK	191.984	468.678	1.28761	4.3275	5e-05	0.00013743	yes
	hypothetical protein	hypothetical protein	SAOUHSC_00039	NC_007795.1:42680-43613	mut_A	wt_R	OK	245.149	598.227	1.28703	5.26737	5e-05	0.00013743	yes
	5-(carboxyamino)imidazole ribonucleotide mutase	purE	SAOUHSC_01008	NC_007795.1:979384-980915	mut_A	wt_R	OK	28.9332	70.4725	1.28433	1.48192	0.0125	0.0229993	yes
	hypothetical protein	mhqD	SAOUHSC_02825	NC_007795.1:2604028-2604901	mut_A	wt_R	OK	2.39355	5.81107	1.27965	2.95666	5e-05	0.00013743	yes
	DNA-directed RNA polymerase subunit beta	rpoB	SAOUHSC_00524	NC_007795.1:522159-525711	mut_A	wt_R	OK	1378.76	3344.38	1.27837	5.24631	5e-05	0.00013743	yes
	hypothetical protein	hypothetical protein	SAOUHSC_00853	NC_007795.1:823485-823800	mut_A	wt_R	OK	11.3355	27.3865	1.27262	2.83687	0.0001	0.000265946	yes
	hypothetical protein	hypothetical protein	SAOUHSC_02695	NC_007795.1:2478588-2478939	mut_A	wt_R	OK	159.299	383.103	1.26599	5.00924	5e-05	0.00013743	yes
	arsenate operon regulator	arsR	SAOUHSC_01891	NC_007795.1:1804467-1806074	mut_A	wt_R	OK	47.253	113.327	1.26201	2.26389	5e-05	0.00013743	yes
	DNA topoisomerase I	topA	SAOUHSC_01222	NC_007795.1:1172817-1174893	mut_A	wt_R	OK	303.054	725.047	1.2585	5.20265	5e-05	0.00013743	yes
	arsenate reductase	arsC	SAOUHSC_01894	NC_007795.1:1806091-1806487	mut_A	wt_R	OK	39.0062	92.8432	1.25109	4.35928	5e-05	0.00013743	yes
	superantigen-like protein	ssl6	SAOUHSC_00391	NC_007795.1:394120-394816	mut_A	wt_R	OK	3.88072	9.20243	1.24569	3.05504	5e-05	0.00013743	yes
	hypothetical protein	hypothetical protein	SAOUHSC_01045	NC_007795.1:1013879-1014419	mut_A	wt_R	OK	69.0998	163.694	1.24425	4.88304	5e-05	0.00013743	yes
	hypothetical protein	salA	SAOUHSC_02417	NC_007795.1:2244812-2245879	mut_A	wt_R	OK	318.78	752.553	1.23923	5.12396	5e-05	0.00013743	yes
	hypothetical protein	rsmC	SAOUHSC_00523	NC_007795.1:521336-521945	mut_A	wt_R	OK	285.045	672.192	1.23768	5.08224	5e-05	0.00013743	yes
	50S ribosomal protein L33	rpmG	SAOUHSC_01651	NC_007795.1:1564680-1564830	mut_A	wt_R	OK	5662.9	13327	1.23474	4.99756	5e-05	0.00013743	yes
	hypothetical protein	hypothetical protein	SAOUHSC_00863	NC_007795.1:831125-831392	mut_A	wt_R	OK	26.4847	62.3263	1.23468	3.16437	5e-05	0.00013743	yes
	hypothetical protein	hypothetical protein	SAOUHSC_00701	NC_007795.1:685709-686608	mut_A	wt_R	OK	49.4668	115.661	1.22537	4.00708	5e-05	0.00013743	yes
	hypothetical protein	sufT	SAOUHSC_00910	NC_007795.1:879805-880072	mut_A	wt_R	OK	67.7719	157.69	1.21833	4.00362	5e-05	0.00013743	yes
	imidazole glycerol phosphate synthase subunit HisH	hisH	SAOUHSC_03010	NC_007795.1:2782170-2786388	mut_A	wt_R	OK	5.13398	11.9226	1.21555	1.46967	0.0139	0.0253101	yes
	hypothetical protein	iscS	SAOUHSC_01727	NC_007795.1:1632958-1634101	mut_A	wt_R	OK	179.884	416.506	1.21127	4.95389	5e-05	0.00013743	yes
	EmrB/QacA family drug resistance transporter	emrB	SAOUHSC_02629	NC_007795.1:2416850-2418782	mut_A	wt_R	OK	694.918	1608.27	1.21059	4.99941	5e-05	0.00013743	yes
	proline/betaine transporter	proP	SAOUHSC_00556	NC_007795.1:564127-565528	mut_A	wt_R	OK	49.3198	114.136	1.21052	4.93462	5e-05	0.00013743	yes
	UDP-N-acetylmuramoylalanyl-D-glutamate--L-lysine ligase	murE	SAOUHSC_00954	NC_007795.1:928482-931770	mut_A	wt_R	OK	77.6226	179.55	1.20983	2.56394	5e-05	0.00013743	yes
			rpsL	NC_007795.1:529959-530373	mut_A	wt_R	OK	6893.2	15938	1.20923	4.95004	5e-05	0.00013743	yes
			rpsD	NC_007795.1:1734576-1735179	mut_A	wt_R	OK	2199.03	5084	1.2091	4.99665	5e-05	0.00013743	yes
			rplK	NC_007795.1:518656-519079	mut_A	wt_R	OK	4542	10443.1	1.20115	4.9439	5e-05	0.00013743	yes
	DEAD-box ATP dependent DNA helicase	cshA	SAOUHSC_02316	NC_007795.1:2148166-2149687	mut_A	wt_R	OK	830.41	1906.92	1.19935	4.93328	5e-05	0.00013743	yes
	hypothetical protein	hypothetical protein	SAOUHSC_02272	NC_007795.1:2102462-2103449	mut_A	wt_R	OK	43.0341	98.7177	1.19783	4.79421	5e-05	0.00013743	yes
	PhoU family transcriptional regulator	phoU	SAOUHSC_01384	NC_007795.1:1327780-1328422	mut_A	wt_R	OK	26.0865	59.8097	1.19708	4.38229	5e-05	0.00013743	yes
			rplS	NC_007795.1:1161540-1161891	mut_A	wt_R	OK	3803.7	8696.28	1.19299	4.91142	5e-05	0.00013743	yes
	hypothetical protein	hypothetical protein	SAOUHSC_01756	NC_007795.1:1658866-1659187	mut_A	wt_R	OK	2439.14	5552.85	1.18686	4.81427	5e-05	0.00013743	yes
			rpsO	NC_007795.1:1201451-1201721	mut_A	wt_R	OK	3340.38	7582.34	1.18263	4.83438	5e-05	0.00013743	yes
	hypothetical protein	hypothetical protein	SAOUHSC_01835	NC_007795.1:1739622-1740809	mut_A	wt_R	OK	50.2585	113.496	1.1752	4.74813	5e-05	0.00013743	yes
		drug transporter	SAOUHSC_02740	NC_007795.1:2519027-2520428	mut_A	wt_R	OK	85.7202	193.28	1.17298	4.81642	5e-05	0.00013743	yes
	hypothetical protein	hypothetical protein	SAOUHSC_01030	NC_007795.1:1000345-1000579	mut_A	wt_R	OK	188.173	423.678	1.17091	4.26097	5e-05	0.00013743	yes
	NAD(P)H-flavin oxidoreductase	frp	SAOUHSC_02829	NC_007795.1:2607116-2607788	mut_A	wt_R	OK	163.584	367.362	1.16717	4.74383	5e-05	0.00013743	yes
			rnpA	NC_007795.1:2820535-2820889	mut_A	wt_R	OK	47.225	105.674	1.162	4.0161	5e-05	0.00013743	yes
	hypothetical protein	hypothetical protein	SAOUHSC_02694	NC_007795.1:2477970-2478570	mut_A	wt_R	OK	142.877	319.124	1.15935	4.72574	5e-05	0.00013743	yes
	glutamine synthetase repressor	glnR	SAOUHSC_01285	NC_007795.1:1242420-1242789	mut_A	wt_R	OK	404.393	902.39	1.15799	4.72632	5e-05	0.00013743	yes
	hypothetical protein	hypothetical protein	SAOUHSC_02448	NC_007795.1:2272019-2272904	mut_A	wt_R	OK	46.2121	103.086	1.15751	4.61487	5e-05	0.00013743	yes
			SAOUHSC_00474	NC_007795.1:472096-472842	mut_A	wt_R	OK	2047.36	4560.05	1.15529	4.75366	5e-05	0.00013743	yes
	50S ribosomal protein L25/general stress protein Ctc	rplY	SAOUHSC_02516	NC_007795.1:2319076-2320255	mut_A	wt_R	OK	270.378	601.18	1.15282	4.76996	5e-05	0.00013743	yes
	hypothetical protein	hypothetical protein	SAOUHSC_00700	NC_007795.1:685709-686608	mut_A	wt_R	OK	55.6998	123.683	1.15091	2.32886	0.0001	0.000265946	yes
	hypothetical protein	hypothetical protein	SAOUHSC_02731	NC_007795.1:2510826-2512905	mut_A	wt_R	OK	44.4841	98.4773	1.1465	4.68488	5e-05	0.00013743	yes
	high affinity proline permease	putP	SAOUHSC_02119	NC_007795.1:1991872-1993411	mut_A	wt_R	OK	113.98	251.429	1.14137	4.68639	5e-05	0.00013743	yes
	thermonuclease	nuc2	SAOUHSC_01316	NC_007795.1:1259355-1259889	mut_A	wt_R	OK	136.996	301.138	1.1363	4.59347	5e-05	0.00013743	yes
	hypothetical protein	hypothetical protein	SAOUHSC_01823	NC_007795.1:1728489-1729260	mut_A	wt_R	OK	137.482	301.961	1.13512	4.63646	5e-05	0.00013743	yes
	hypothetical protein	sstD	SAOUHSC_00749	NC_007795.1:733834-734863	mut_A	wt_R	OK	29.5817	64.6888	1.12881	4.43412	5e-05	0.00013743	yes
	hypothetical protein	hypothetical protein	SAOUHSC_02886	NC_007795.1:2659919-2660408	mut_A	wt_R	OK	1.00592	2.19785	1.12758	1.33692	0.02935	0.049897	yes
			gid	NC_007795.1:1175048-1176356	mut_A	wt_R	OK	352.794	769.223	1.12458	4.64414	5e-05	0.00013743	yes
	hypothetical protein	hypothetical protein	SAOUHSC_02271	NC_007795.1:2102178-2102403	mut_A	wt_R	OK	123.551	268.793	1.12139	3.69585	5e-05	0.00013743	yes
	hypothetical protein	lyrA	SAOUHSC_02611	NC_007795.1:2401430-2402690	mut_A	wt_R	OK	102.25	222.076	1.11895	4.59475	5e-05	0.00013743	yes
	5'-methylthioadenosine/S-adenosylhomocysteine nucleosidase	mtnN	SAOUHSC_01702	NC_007795.1:1609898-1610585	mut_A	wt_R	OK	145.567	314.705	1.11231	4.54436	5e-05	0.00013743	yes
	sodium/glutamate symporter	gltS	SAOUHSC_02622	NC_007795.1:2410443-2411652	mut_A	wt_R	OK	82.8031	178.781	1.11043	4.52356	5e-05	0.00013743	yes
	ParB family chromosome partioning protein	parB	SAOUHSC_00342	NC_007795.1:356883-357729	mut_A	wt_R	OK	55.8969	120.475	1.10789	4.43283	5e-05	0.00013743	yes
	hypothetical protein	mhqE	SAOUHSC_02824	NC_007795.1:2603413-2604007	mut_A	wt_R	OK	6.24652	13.419	1.10316	2.89498	5e-05	0.00013743	yes
	hypothetical protein	metQ	SAOUHSC_00844	NC_007795.1:814850-815672	mut_A	wt_R	OK	57.9129	124.203	1.10074	4.34642	5e-05	0.00013743	yes
	ABC transporter ATP-binding protein	metN	SAOUHSC_00842	NC_007795.1:813119-814833	mut_A	wt_R	OK	94.3441	202.331	1.10071	3.85432	5e-05	0.00013743	yes
	hypothetical protein	hypothetical protein	SAOUHSC_00881	NC_007795.1:846359-846734	mut_A	wt_R	OK	213.917	456.829	1.0946	4.41287	5e-05	0.00013743	yes
			rpmH	NC_007795.1:2821009-2821147	mut_A	wt_R	OK	4237.84	9048.77	1.09439	4.2293	5e-05	0.00013743	yes
			prfC	NC_007795.1:928482-931770	mut_A	wt_R	OK	209.272	445.847	1.09117	3.80071	5e-05	0.00013743	yes
	ABC transporter	potA	SAOUHSC_01046	NC_007795.1:1014431-1016316	mut_A	wt_R	OK	56.9923	121.242	1.08905	3.01221	5e-05	0.00013743	yes
	7-cyano-7-deazaguanine synthase QueC	queC	SAOUHSC_00721	NC_007795.1:704265-704934	mut_A	wt_R	OK	64.9092	137.75	1.08555	4.31089	5e-05	0.00013743	yes
	hypothetical protein	ktrA	SAOUHSC_01034	NC_007795.1:1003286-1003949	mut_A	wt_R	OK	189.932	402.136	1.0822	4.42836	5e-05	0.00013743	yes
			SAOUHSC_02658	NC_007795.1:2441790-2443068	mut_A	wt_R	OK	22.7	47.9568	1.07904	4.23281	5e-05	0.00013743	yes
			hisS	NC_007795.1:1641089-1642352	mut_A	wt_R	OK	131.913	277.515	1.07298	4.40661	5e-05	0.00013743	yes
	hypothetical protein	hypothetical protein	SAOUHSC_01984	NC_007795.1:1889484-1889880	mut_A	wt_R	OK	57.1979	119.271	1.06021	3.87506	5e-05	0.00013743	yes
	hypothetical protein	hypothetical protein	SAOUHSC_02321	NC_007795.1:2154695-2154905	mut_A	wt_R	OK	264.807	551.962	1.05963	3.85061	5e-05	0.00013743	yes
	hypothetical protein	hypothetical protein	SAOUHSC_02789	NC_007795.1:2560848-2561550	mut_A	wt_R	OK	23.7469	49.4696	1.0588	3.87219	5e-05	0.00013743	yes
	hypothetical protein	hypothetical protein	SAOUHSC_01266	NC_007795.1:1220801-1222562	mut_A	wt_R	OK	168.065	348.833	1.05352	4.35876	5e-05	0.00013743	yes
	50S ribosomal protein L21	rplU	SAOUHSC_01757	NC_007795.1:1659192-1659501	mut_A	wt_R	OK	4016.12	8333.43	1.05311	4.31436	5e-05	0.00013743	yes
	ATP phosphoribosyltransferase regulatory subunit	hisZ	SAOUHSC_03015	NC_007795.1:2788278-2789097	mut_A	wt_R	OK	1.77851	3.68972	1.05284	2.11415	0.00115	0.00256018	yes
	hypothetical protein	thiW	SAOUHSC_01021	NC_007795.1:990820-993020	mut_A	wt_R	OK	1715.81	3557.57	1.052	3.81277	5e-05	0.00013743	yes
		hypothetical protein	SAOUHSC_02530	NC_007795.1:2333256-2334901	mut_A	wt_R	OK	19.8511	41.0909	1.0496	1.90525	0.0015	0.00327128	yes
	GTP-binding protein YqeH	GTP-binding protein YqeH	SAOUHSC_01700	NC_007795.1:1608250-1609351	mut_A	wt_R	OK	190.412	393.842	1.0485	4.30246	5e-05	0.00013743	yes
	hypothetical protein	thiX	SAOUHSC_01019	NC_007795.1:990820-993020	mut_A	wt_R	OK	981.971	2028.21	1.04645	2.01343	0.00065	0.00151996	yes
	tRNA modification GTPase TrmE	trmE	SAOUHSC_03053	NC_007795.1:2819017-2820397	mut_A	wt_R	OK	112.671	232.5	1.04511	4.3043	5e-05	0.00013743	yes
	histidinol-phosphate aminotransferase	histidinol-phosphate aminotransferase	SAOUHSC_03012	NC_007795.1:2782170-2786388	mut_A	wt_R	OK	4.44946	9.17124	1.04349	1.71943	0.0026	0.00542494	yes
	hypothetical protein	mnmA	SAOUHSC_01726	NC_007795.1:1631840-1632958	mut_A	wt_R	OK	297.599	612.544	1.04144	4.29528	5e-05	0.00013743	yes
	spermidine/putrescine ABC transporter permease	potC	SAOUHSC_01048	NC_007795.1:1016321-1018204	mut_A	wt_R	OK	151.952	312.408	1.03981	2.45198	5e-05	0.00013743	yes
	6-pyruvoyl tetrahydropterin synthase	queD	SAOUHSC_00720	NC_007795.1:703844-704264	mut_A	wt_R	OK	139.194	284.746	1.03258	4.09223	5e-05	0.00013743	yes
	tRNA uridine 5-carboxymethylaminomethyl modification protein GidA	gidA	SAOUHSC_03052	NC_007795.1:2816354-2818951	mut_A	wt_R	OK	151.38	308.873	1.02883	3.5548	5e-05	0.00013743	yes
	secretory antigen SsaA	secretory antigen SsaA	SAOUHSC_02576	NC_007795.1:2366717-2367218	mut_A	wt_R	OK	28.3524	57.6284	1.02331	3.56648	5e-05	0.00013743	yes
	hypothetical protein	hypothetical protein	SAOUHSC_01265	NC_007795.1:1219864-1220662	mut_A	wt_R	OK	117.838	239.499	1.02321	4.16348	5e-05	0.00013743	yes
	hypothetical protein	hypothetical protein	SAOUHSC_00660	NC_007795.1:647302-648370	mut_A	wt_R	OK	198.326	402.625	1.02157	4.18818	5e-05	0.00013743	yes
	hypothetical protein	hypothetical protein	SAOUHSC_01876	NC_007795.1:1791522-1792704	mut_A	wt_R	OK	72.7331	147.58	1.02081	4.1696	5e-05	0.00013743	yes
	peptide chain release factor 2	prfB	SAOUHSC_00771	NC_007795.1:753020-753896	mut_A	wt_R	OK	200.723	407.203	1.02054	4.20388	5e-05	0.00013743	yes
	phage terminase small subunit	phage terminase small subunit	SAOUHSC_02250	NC_007795.1:2085258-2086058	mut_A	wt_R	OK	6.20687	12.5805	1.01925	2.53539	0.00015	0.000389241	yes
	hypothetical protein	trmK	SAOUHSC_01661	NC_007795.1:1573689-1574367	mut_A	wt_R	OK	73.9267	149.407	1.01508	4.07009	5e-05	0.00013743	yes
	hypothetical protein	hypothetical protein	SAOUHSC_00965	NC_007795.1:941383-941986	mut_A	wt_R	OK	224.682	454.033	1.01491	4.13644	5e-05	0.00013743	yes
	23S rRNA (pseudouridine(1915)-N(3))-methyltransferase RlmH	orfX	SAOUHSC_00027	NC_007795.1:33554-34170	mut_A	wt_R	OK	115.128	232.272	1.01258	4.01572	5e-05	0.00013743	yes
	F0F1 ATP synthase subunit beta	atpD	SAOUHSC_02341	NC_007795.1:2167862-2169275	mut_A	wt_R	OK	2564.88	5171.67	1.01174	4.15692	5e-05	0.00013743	yes
	hypothetical protein	hypothetical protein	SAOUHSC_01701	NC_007795.1:1609351-1609879	mut_A	wt_R	OK	214.988	432.497	1.00844	4.12436	5e-05	0.00013743	yes
	A/G-specific adenine glycosylase	mutY	SAOUHSC_02005	NC_007795.1:1914996-1916034	mut_A	wt_R	OK	25.075	50.3813	1.00664	3.89819	5e-05	0.00013743	yes
	pyrazinamidase/nicotinamidase	pncA	SAOUHSC_02139	NC_007795.1:2012963-2013524	mut_A	wt_R	OK	647.126	1297.52	1.00364	4.14328	5e-05	0.00013743	yes
	hypothetical protein	hypothetical protein	SAOUHSC_01716	NC_007795.1:1620428-1622320	mut_A	wt_R	OK	257.921	516.681	1.00234	3.20639	5e-05	0.00013743	yes
	oligopeptide ABC transporter substrate-binding protein	opp-4A	SAOUHSC_00928	NC_007795.1:899922-901638	mut_A	wt_R	OK	1.69668	3.39649	1.00133	2.59518	5e-05	0.00013743	yes
	hypothetical protein	rpmF	SAOUHSC_01078	NC_007795.1:1041898-1042073	mut_A	wt_R	OK	2107.09	4216.9	1.00093	3.99754	5e-05	0.00013743	yes
	7-cyano-7-deazaguanosine (preQ0) biosynthesis protein QueE	queE	SAOUHSC_00719	NC_007795.1:703127-703841	mut_A	wt_R	OK	126.211	252.241	0.998972	4.07464	5e-05	0.00013743	yes
	hypothetical protein	hypothetical protein	SAOUHSC_02831	NC_007795.1:2609298-2610099	mut_A	wt_R	OK	68.3411	136.4	0.997017	4.01666	5e-05	0.00013743	yes
	hypothetical protein	hypothetical protein	SAOUHSC_02372	NC_007795.1:2194863-2195535	mut_A	wt_R	OK	170.56	339.962	0.995095	4.05521	5e-05	0.00013743	yes
	hypothetical protein	hypothetical protein	SAOUHSC_02779	NC_007795.1:2555391-2555794	mut_A	wt_R	OK	572.169	1139.59	0.994	4.02082	5e-05	0.00013743	yes
	peptidoglycan hydrolase	lytM	SAOUHSC_00248	NC_007795.1:267752-268703	mut_A	wt_R	OK	48.5688	96.6277	0.992408	3.97816	5e-05	0.00013743	yes
	hypothetical protein	hypothetical protein	SAOUHSC_01717	NC_007795.1:1622331-1623255	mut_A	wt_R	OK	149.233	296.729	0.991578	4.06653	5e-05	0.00013743	yes
	multifunctional imidazole glycerol phosphate synthase subunit/phosphoribosyl-AMP cyclohydrolase/phosphoribosyl-ATP pyrophosphatase	hisF	SAOUHSC_03008	NC_007795.1:2782170-2786388	mut_A	wt_R	OK	8.24197	16.3593	0.989053	2.57733	5e-05	0.00013743	yes
	phage infection protein	phage infection protein	SAOUHSC_02978	NC_007795.1:2741076-2744058	mut_A	wt_R	OK	223.552	442.03	0.983535	4.06894	5e-05	0.00013743	yes
	hypothetical protein	hypothetical protein	SAOUHSC_01425	NC_007795.1:1364791-1365301	mut_A	wt_R	OK	101.376	200.177	0.981555	3.91432	5e-05	0.00013743	yes
	16S rRNA methyltransferase GidB	gidB	SAOUHSC_03051	NC_007795.1:2816354-2818951	mut_A	wt_R	OK	207.252	408.805	0.980028	2.20627	0.0001	0.000265946	yes
	guanylate kinase	gmk	SAOUHSC_01176	NC_007795.1:1126850-1127692	mut_A	wt_R	OK	593.177	1169.28	0.979084	3.61243	5e-05	0.00013743	yes
	hypothetical protein	hypothetical protein	SAOUHSC_00964	NC_007795.1:941192-941369	mut_A	wt_R	OK	190.171	374.034	0.975872	2.86	5e-05	0.00013743	yes
	hypothetical protein	hypothetical protein	SAOUHSC_02896	NC_007795.1:2666559-2666859	mut_A	wt_R	OK	35.934	70.612	0.974562	2.9258	5e-05	0.00013743	yes
	penicillin-binding protein 4	pbp4	SAOUHSC_00646	NC_007795.1:634529-635825	mut_A	wt_R	OK	45.8099	89.8873	0.972458	3.92572	5e-05	0.00013743	yes
	hypothetical protein	hypothetical protein	SAOUHSC_02322	NC_007795.1:2154916-2155210	mut_A	wt_R	OK	159.774	313.186	0.970988	3.7142	5e-05	0.00013743	yes
	F0F1 ATP synthase subunit epsilon	atpC	SAOUHSC_02340	NC_007795.1:2167438-2167843	mut_A	wt_R	OK	2585.62	5052.21	0.966405	3.9831	5e-05	0.00013743	yes
	hypothetical protein	bshB2	SAOUHSC_00550	NC_007795.1:559531-560197	mut_A	wt_R	OK	503.318	982.697	0.965277	3.97795	5e-05	0.00013743	yes
	hypothetical protein	hypothetical protein	SAOUHSC_00572	NC_007795.1:574839-575490	mut_A	wt_R	OK	66.2268	129.23	0.964458	3.82853	5e-05	0.00013743	yes
	ABC transporter ATP-binding/permease	ABC transporter ATP-binding/permease	SAOUHSC_02003	NC_007795.1:1912125-1913862	mut_A	wt_R	OK	129.889	253.216	0.96309	3.95815	5e-05	0.00013743	yes
	transcription termination factor Rho	rho	SAOUHSC_02362	NC_007795.1:2182973-2184290	mut_A	wt_R	OK	304.004	591.384	0.960005	3.95232	5e-05	0.00013743	yes
	redox-sensing transcriptional repressor Rex	rex	SAOUHSC_02273	NC_007795.1:2103845-2104481	mut_A	wt_R	OK	522.829	1015.6	0.957923	3.95767	5e-05	0.00013743	yes
	hypothetical protein	hypothetical protein	SAOUHSC_01978	NC_007795.1:1882576-1883701	mut_A	wt_R	OK	32.103	62.3557	0.957815	3.78902	5e-05	0.00013743	yes
	hypothetical protein	nfu	SAOUHSC_00873	NC_007795.1:838631-838874	mut_A	wt_R	OK	404.844	782.682	0.951061	3.74688	5e-05	0.00013743	yes
	aspartyl-tRNA synthetase	aspS	SAOUHSC_01737	NC_007795.1:1639307-1641074	mut_A	wt_R	OK	246.876	476.248	0.947929	3.91008	5e-05	0.00013743	yes
	glycolytic operon regulator	cggR	SAOUHSC_00794	NC_007795.1:776118-777132	mut_A	wt_R	OK	3632.07	6980.39	0.942514	3.87057	5e-05	0.00013743	yes
	amino acid ABC transporter ATP-binding protein	glnQ	SAOUHSC_01990	NC_007795.1:1893344-1895517	mut_A	wt_R	OK	67.6997	130.078	0.94215	2.27607	5e-05	0.00013743	yes
	cytidylate kinase	cmk	SAOUHSC_01496	NC_007795.1:2463890-2467580	mut_A	wt_R	OK	583.182	1118.96	0.940146	3.79831	5e-05	0.00013743	yes
	betaine aldehyde dehydrogenase	betB	SAOUHSC_02933	NC_007795.1:2699894-2701385	mut_A	wt_R	OK	9.68142	18.563	0.939139	3.4349	5e-05	0.00013743	yes
	superoxide dismutase	sodA	SAOUHSC_01653	NC_007795.1:1567138-1567738	mut_A	wt_R	OK	2018.48	3869.42	0.938849	3.88517	5e-05	0.00013743	yes
	16S rRNA (uracil(1498)-N(3))-methyltransferase	rsmE	SAOUHSC_01680	NC_007795.1:1589641-1590394	mut_A	wt_R	OK	177.018	338.152	0.933778	3.81763	5e-05	0.00013743	yes
	spermidine/putrescine ABC transporter permease	potB	SAOUHSC_01047	NC_007795.1:1014431-1016316	mut_A	wt_R	OK	100.093	191.042	0.932547	2.77279	5e-05	0.00013743	yes
	PTS system transporter subunit IIC domain-containing protein	PTS system transporter subunit IIC domain-containing protein	SAOUHSC_01992	NC_007795.1:1895774-1896836	mut_A	wt_R	OK	82.6518	157.434	0.92963	3.80201	5e-05	0.00013743	yes
	uridine kinase	udk	SAOUHSC_01715	NC_007795.1:1620428-1622320	mut_A	wt_R	OK	428.214	815.211	0.928843	2.37912	5e-05	0.00013743	yes
	hypothetical protein	comK2	SAOUHSC_01898	NC_007795.1:1808917-1809791	mut_A	wt_R	OK	49.353	93.6425	0.924028	2.44999	5e-05	0.00013743	yes
	hypothetical protein	hypothetical protein	SAOUHSC_00753	NC_007795.1:736561-737080	mut_A	wt_R	OK	45.1968	85.7555	0.924008	3.44645	5e-05	0.00013743	yes
	hypothetical protein	metP	SAOUHSC_00843	NC_007795.1:813119-814833	mut_A	wt_R	OK	55.8504	105.818	0.921944	1.8751	0.00105	0.0023589	yes
	superantigen-like protein	ssl9	SAOUHSC_00394	NC_007795.1:397353-398052	mut_A	wt_R	OK	5.51258	10.4436	0.921814	2.45189	5e-05	0.00013743	yes
	hypothetical protein	hypothetical protein	SAOUHSC_02605	NC_007795.1:2393767-2394889	mut_A	wt_R	OK	14.8155	28.0172	0.919204	3.40245	5e-05	0.00013743	yes
	hypothetical protein	metI	SAOUHSC_00341	NC_007795.1:349924-356220	mut_A	wt_R	OK	8.28645	15.6601	0.918268	1.38334	0.0206	0.036223	yes
	inosine-5'-monophosphate dehydrogenase	guaB	SAOUHSC_00374	NC_007795.1:380212-381679	mut_A	wt_R	OK	659.137	1245.03	0.91753	3.79484	5e-05	0.00013743	yes
	6-phosphofructokinase	pfkA	SAOUHSC_01807	NC_007795.1:1709744-1710668	mut_A	wt_R	OK	959.726	1811.2	0.91625	3.76559	5e-05	0.00013743	yes
	MerR family transcriptional regulator	MerR family transcriptional regulator	SAOUHSC_02461	NC_007795.1:2284052-2284469	mut_A	wt_R	OK	33.3982	63.0001	0.915583	3.08524	5e-05	0.00013743	yes
	hypothetical protein	hypothetical protein	SAOUHSC_02816	NC_007795.1:2595325-2595937	mut_A	wt_R	OK	51.5002	97.0121	0.913588	3.54037	5e-05	0.00013743	yes
	hypothetical protein	hypothetical protein	SAOUHSC_01295	NC_007795.1:1248419-1248671	mut_A	wt_R	OK	23.2574	43.804	0.913373	2.10236	0.00055	0.00130598	yes
	GMP synthase	guaA	SAOUHSC_00375	NC_007795.1:381703-383245	mut_A	wt_R	OK	688.673	1296.93	0.913212	3.77358	5e-05	0.00013743	yes
	3-methyl-2-oxobutanoate hydroxymethyltransferase	panB	SAOUHSC_02919	NC_007795.1:2682682-2684318	mut_A	wt_R	OK	372.093	700.154	0.91201	2.59412	5e-05	0.00013743	yes
	hypothetical protein	yidC	SAOUHSC_02327	NC_007795.1:2158347-2159220	mut_A	wt_R	OK	638.141	1198.16	0.908869	3.75004	5e-05	0.00013743	yes
	acetolactate synthase	budB	SAOUHSC_02468	NC_007795.1:2291063-2292728	mut_A	wt_R	OK	1370.13	2565.33	0.904838	3.73191	5e-05	0.00013743	yes
	50S ribosomal protein L27	rpmA	SAOUHSC_01755	NC_007795.1:1658570-1658855	mut_A	wt_R	OK	7005.75	13115.1	0.904617	3.7132	5e-05	0.00013743	yes
	hypothetical protein	sstB	SAOUHSC_00747	NC_007795.1:731043-733716	mut_A	wt_R	OK	16.4633	30.7908	0.903242	2.17908	5e-05	0.00013743	yes
	hypothetical protein	nptA	SAOUHSC_00060	NC_007795.1:64264-65926	mut_A	wt_R	OK	106.178	198.33	0.901413	3.68551	5e-05	0.00013743	yes
	hypothetical protein	hypothetical protein	SAOUHSC_00551	NC_007795.1:560210-560573	mut_A	wt_R	OK	499.295	928.961	0.895726	3.64607	5e-05	0.00013743	yes
	formate dehydrogenase subunit alpha	fdhA	SAOUHSC_02582	NC_007795.1:2371318-2374746	mut_A	wt_R	OK	401.951	747.246	0.894564	3.51598	5e-05	0.00013743	yes
	ribosomal biogenesis GTPase	rbgA	SAOUHSC_01214	NC_007795.1:1165141-1166777	mut_A	wt_R	OK	167.901	310.708	0.887949	2.40068	5e-05	0.00013743	yes
	hypothetical protein	hypothetical protein	SAOUHSC_02579	NC_007795.1:2368624-2369749	mut_A	wt_R	OK	162.216	299.874	0.886445	3.64901	5e-05	0.00013743	yes
	transcription elongation factor GreA	greA	SAOUHSC_01714	NC_007795.1:1619924-1620401	mut_A	wt_R	OK	524.437	968.196	0.884529	3.64537	5e-05	0.00013743	yes
	bifunctional autolysin	atl	SAOUHSC_00994	NC_007795.1:964092-967863	mut_A	wt_R	OK	168.842	311.535	0.88372	3.65452	5e-05	0.00013743	yes
	hypothetical protein	mpsB	SAOUHSC_00413	NC_007795.1:415008-417714	mut_A	wt_R	OK	184.313	339.742	0.882279	3.64734	5e-05	0.00013743	yes
	GTP cyclohydrolase	folE2	SAOUHSC_00549	NC_007795.1:558640-559519	mut_A	wt_R	OK	625.657	1152.93	0.881863	3.64282	5e-05	0.00013743	yes
	RNA polymerase sigma factor RpoD	sigA	SAOUHSC_01662	NC_007795.1:1574497-1575604	mut_A	wt_R	OK	581.596	1070.45	0.880127	3.6371	5e-05	0.00013743	yes
	hypothetical protein	hypothetical protein	SAOUHSC_00531	NC_007795.1:534795-535971	mut_A	wt_R	OK	93.0156	170.559	0.874727	3.57264	5e-05	0.00013743	yes
	hypothetical protein	hypothetical protein	SAOUHSC_01438	NC_007795.1:1373683-1373935	mut_A	wt_R	OK	78.703	143.886	0.870438	2.79617	5e-05	0.00013743	yes
	hypothetical protein	mtaB	SAOUHSC_01679	NC_007795.1:1588288-1589635	mut_A	wt_R	OK	347.154	633.699	0.868224	3.58898	5e-05	0.00013743	yes
	DNA topoisomerase IV subunit A	parC	SAOUHSC_01352	NC_007795.1:1292205-1296599	mut_A	wt_R	OK	346.861	632.1	0.865798	2.96585	5e-05	0.00013743	yes
	F0F1 ATP synthase subunit C	atpE	SAOUHSC_02349	NC_007795.1:2172981-2173194	mut_A	wt_R	OK	1133.74	2054.51	0.857702	3.45085	5e-05	0.00013743	yes
	pyruvate dehydrogenase complex, E1 component subunit alpha	pdhA	SAOUHSC_01040	NC_007795.1:1008406-1009519	mut_A	wt_R	OK	2928.94	5304.93	0.856956	3.5246	5e-05	0.00013743	yes
	ATP-dependent Clp protease ATP-binding subunit ClpB	clpB	SAOUHSC_00912	NC_007795.1:882635-885245	mut_A	wt_R	OK	290.641	525.705	0.855018	3.52406	5e-05	0.00013743	yes
	hypothetical protein	cspR	SAOUHSC_01988	NC_007795.1:1891591-1892062	mut_A	wt_R	OK	87.6462	158.532	0.855012	3.34774	5e-05	0.00013743	yes
	hypothetical protein	hypothetical protein	SAOUHSC_02014	NC_007795.1:1922967-1923129	mut_A	wt_R	OK	312.641	563.926	0.850999	2.52001	5e-05	0.00013743	yes
	hypothetical protein	hypothetical protein	SAOUHSC_00330	NC_007795.1:342787-343177	mut_A	wt_R	OK	107.518	193.781	0.849853	3.27687	5e-05	0.00013743	yes
	cytidylate kinase	cmk	SAOUHSC_01496	NC_007795.1:1450480-1451140	mut_A	wt_R	OK	153.515	276.557	0.849202	3.46399	5e-05	0.00013743	yes
	hypothetical protein	hypothetical protein	SAOUHSC_00010	NC_007795.1:14721-15743	mut_A	wt_R	OK	16.6233	29.845	0.844281	2.49389	5e-05	0.00013743	yes
	hypothetical protein	hypothetical protein	SAOUHSC_00428	NC_007795.1:428797-429067	mut_A	wt_R	OK	218.317	391.876	0.843974	3.25303	5e-05	0.00013743	yes
	large-conductance mechanosensitive channel	large-conductance mechanosensitive channel	SAOUHSC_1342a	NC_007795.1:1284056-1284419	mut_A	wt_R	OK	355.206	636.837	0.842268	3.41935	5e-05	0.00013743	yes
	aminopeptidase PepS	ampS	SAOUHSC_02092	NC_007795.1:1968998-1970255	mut_A	wt_R	OK	266.581	477.355	0.840488	3.46931	5e-05	0.00013743	yes
	hypothetical protein	hypothetical protein	SAOUHSC_01077	NC_007795.1:1041261-1041819	mut_A	wt_R	OK	2312.71	4140.86	0.84035	3.45064	5e-05	0.00013743	yes
	hypothetical protein	esxD	SAOUHSC_00267	NC_007795.1:286254-287560	mut_A	wt_R	OK	112.185	200.777	0.839709	1.50239	0.00995	0.0186705	yes
	glycerol-3-phosphate acyltransferase PlsX	plsX	SAOUHSC_01197	NC_007795.1:1148669-1151302	mut_A	wt_R	OK	570.727	1016.98	0.833419	1.97873	0.00055	0.00130598	yes
	hypothetical protein	thiV	SAOUHSC_01022	NC_007795.1:993034-993610	mut_A	wt_R	OK	1205.52	2142.87	0.82989	3.42769	5e-05	0.00013743	yes
	3-oxoacyl-(acyl-carrier-protein) reductase	fabG	SAOUHSC_01199	NC_007795.1:1148669-1151302	mut_A	wt_R	OK	821.375	1455.91	0.825809	1.93817	0.0008	0.00183411	yes
	hypothetical protein	queG	SAOUHSC_01989	NC_007795.1:1892066-1893209	mut_A	wt_R	OK	116.646	206.74	0.825687	3.37324	5e-05	0.00013743	yes
	hypothetical protein	pitA	SAOUHSC_00670	NC_007795.1:657936-658944	mut_A	wt_R	OK	522.989	926.324	0.824737	3.40888	5e-05	0.00013743	yes
	F0F1 ATP synthase subunit gamma	atpG	SAOUHSC_02343	NC_007795.1:2169296-2170163	mut_A	wt_R	OK	2460.47	4350.97	0.822403	3.38325	5e-05	0.00013743	yes
	nicotinate (nicotinamide) nucleotide adenylyltransferase	nadD	SAOUHSC_01697	NC_007795.1:1605990-1607134	mut_A	wt_R	OK	260.016	459.348	0.820986	2.28519	0.0002	0.000510373	yes
	5-(carboxyamino)imidazole ribonucleotide synthase	purK	SAOUHSC_01009	NC_007795.1:979384-980915	mut_A	wt_R	OK	83.9636	148.157	0.819288	3.17721	5e-05	0.00013743	yes
	: co-chaperonin GroES	groES	SAOUHSC_02255	NC_007795.1:2088451-2088736	mut_A	wt_R	OK	200.418	353.462	0.818542	3.16465	5e-05	0.00013743	yes
	hypothetical protein	hypothetical protein	SAOUHSC_00662	NC_007795.1:649892-650321	mut_A	wt_R	OK	87.3649	153.744	0.815404	3.14783	5e-05	0.00013743	yes
	hypothetical protein	hypothetical protein	SAOUHSC_02690	NC_007795.1:2475335-2476886	mut_A	wt_R	OK	70.2115	123.43	0.813916	3.32379	5e-05	0.00013743	yes
	hypothetical protein	hypothetical protein	SAOUHSC_00344	NC_007795.1:357885-358767	mut_A	wt_R	OK	129.313	227.176	0.812946	3.32108	5e-05	0.00013743	yes
	hypothetical protein	hypothetical protein	SAOUHSC_00571	NC_007795.1:574374-574827	mut_A	wt_R	OK	96.8815	169.959	0.810893	3.18283	5e-05	0.00013743	yes
	50S ribosomal protein L7 serine acetyltransferase	50S ribosomal protein L7 serine acetyltransferase	SAOUHSC_00324	NC_007795.1:337066-337612	mut_A	wt_R	OK	74.6881	130.933	0.809879	3.17	5e-05	0.00013743	yes
	lysyl-tRNA synthetase	lysS	SAOUHSC_00493	NC_007795.1:490079-491567	mut_A	wt_R	OK	607.495	1064.17	0.808784	3.34951	5e-05	0.00013743	yes
	hypothetical protein	hypothetical protein	SAOUHSC_01439	NC_007795.1:1373946-1374168	mut_A	wt_R	OK	84.7528	148.373	0.807895	2.37482	5e-05	0.00013743	yes
	ribonuclease HII	rnhB	SAOUHSC_01215	NC_007795.1:1165141-1166777	mut_A	wt_R	OK	271.329	474.782	0.807223	2.51353	5e-05	0.00013743	yes
	glucose induced biofilm accessory gene	gbaA	SAOUHSC_02897	NC_007795.1:2666989-2668244	mut_A	wt_R	OK	17.221	30.0911	0.805172	1.68481	0.00305	0.0062525	yes
	GTP-binding protein EngA	engA	SAOUHSC_01492	NC_007795.1:1447061-1448372	mut_A	wt_R	OK	343.007	598.112	0.802178	3.31292	5e-05	0.00013743	yes
	hypothetical protein	hypothetical protein	SAOUHSC_01163	NC_007795.1:1111793-1113202	mut_A	wt_R	OK	407.401	709.067	0.799474	3.22991	5e-05	0.00013743	yes
	hypothetical protein	esxB	SAOUHSC_00265	NC_007795.1:286254-287560	mut_A	wt_R	OK	105.975	184.296	0.798302	1.36652	0.01875	0.0333514	yes
	nitrate reductase subunit beta	narH	SAOUHSC_02680	NC_007795.1:2461103-2463787	mut_A	wt_R	OK	669.726	1163.74	0.797121	2.58841	5e-05	0.00013743	yes
	hypothetical protein	pitR	SAOUHSC_00669	NC_007795.1:657303-657921	mut_A	wt_R	OK	376.802	654.716	0.797063	3.27494	5e-05	0.00013743	yes
	glycyl-tRNA synthetase	glyS	SAOUHSC_01666	NC_007795.1:1579474-1580866	mut_A	wt_R	OK	1085.39	1885.73	0.796918	3.29109	5e-05	0.00013743	yes
	hypothetical protein	hypothetical protein	SAOUHSC_02628	NC_007795.1:2415966-2416605	mut_A	wt_R	OK	87.7174	152.165	0.794702	3.18664	5e-05	0.00013743	yes
	leucyl-tRNA synthetase	leuS	SAOUHSC_01875	NC_007795.1:1788817-1791235	mut_A	wt_R	OK	287.755	498.993	0.79418	3.27391	5e-05	0.00013743	yes
	DNA gyrase subunit B	gyrB	SAOUHSC_00005	NC_007795.1:5033-6968	mut_A	wt_R	OK	529.858	918.053	0.792971	3.28015	5e-05	0.00013743	yes
	hypothetical protein	ywpF	SAOUHSC_02335	NC_007795.1:2164231-2164735	mut_A	wt_R	OK	44.889	77.4858	0.787569	2.91687	5e-05	0.00013743	yes
	hypothetical protein	patA	SAOUHSC_00989	NC_007795.1:960953-962108	mut_A	wt_R	OK	57.1517	98.5299	0.785765	3.17017	5e-05	0.00013743	yes
	DNA topoisomerase IV subunit B	parE	SAOUHSC_01351	NC_007795.1:1292205-1296599	mut_A	wt_R	OK	190.341	327.929	0.784797	1.78273	0.0021	0.00446114	yes
	heat shock protein GrpE	grpE	SAOUHSC_01684	NC_007795.1:1594513-1595140	mut_A	wt_R	OK	827.907	1424.55	0.782969	3.23299	5e-05	0.00013743	yes
	3-oxoacyl- synthase	fabF	SAOUHSC_00921	NC_007795.1:892097-893342	mut_A	wt_R	OK	635.529	1092.7	0.781869	3.2072	5e-05	0.00013743	yes
	glycine betaine transporter	opuD1	SAOUHSC_01346	NC_007795.1:1284622-1286269	mut_A	wt_R	OK	228.568	392.579	0.780358	3.21501	5e-05	0.00013743	yes
	NAD(P)H-dependent glycerol-3-phosphate dehydrogenase	gpsA	SAOUHSC_01491	NC_007795.1:1446046-1447045	mut_A	wt_R	OK	556.921	955.717	0.779111	3.22564	5e-05	0.00013743	yes
	alpha-acetolactate decarboxylase	budA2	SAOUHSC_02921	NC_007795.1:2685363-2686068	mut_A	wt_R	OK	138.781	237.476	0.774973	3.16348	5e-05	0.00013743	yes
	ribosome biogenesis GTP-binding protein YsxC	engB	SAOUHSC_01777	NC_007795.1:1677129-1677720	mut_A	wt_R	OK	206.831	352.936	0.770956	3.15571	5e-05	0.00013743	yes
	LysM domain-containing protein	LysM domain-containing protein	SAOUHSC_00773	NC_007795.1:754304-755144	mut_A	wt_R	OK	17.4077	29.6705	0.769307	2.76306	5e-05	0.00013743	yes
	histidinol-phosphate aminotransferase	hisC	SAOUHSC_00733	NC_007795.1:718985-720044	mut_A	wt_R	OK	14.8221	25.235	0.767679	2.80576	5e-05	0.00013743	yes
	2-oxoglutarate ferredoxin oxidoreductase subunit beta	2-oxoglutarate ferredoxin oxidoreductase subunit beta	SAOUHSC_01267	NC_007795.1:1222562-1223429	mut_A	wt_R	OK	233.308	397.075	0.767177	3.16143	5e-05	0.00013743	yes
	hypothetical protein	hypothetical protein	SAOUHSC_02004	NC_007795.1:1914152-1914695	mut_A	wt_R	OK	208.601	354.948	0.766864	3.13477	5e-05	0.00013743	yes
	acetyl-CoA carboxylase biotin carboxyl carrier protein subunit	acetyl-CoA carboxylase biotin carboxyl carrier protein subunit	SAOUHSC_01710	NC_007795.1:1617413-1617863	mut_A	wt_R	OK	37.2478	63.1667	0.762009	2.63842	5e-05	0.00013743	yes
	shikimate kinase	aroK	SAOUHSC_01635	NC_007795.1:1556066-1556727	mut_A	wt_R	OK	99.4027	168.282	0.759525	3.02945	5e-05	0.00013743	yes
	hypothetical protein	hypothetical protein	SAOUHSC_01091	NC_007795.1:1050761-1051502	mut_A	wt_R	OK	188.894	319.294	0.757313	3.09945	5e-05	0.00013743	yes
	malonyl CoA-acyl carrier protein transacylase	fabD	SAOUHSC_01198	NC_007795.1:1148669-1151302	mut_A	wt_R	OK	624.253	1054.24	0.756003	1.78991	0.0021	0.00446114	yes
	fibronectin binding protein B	fnbB	SAOUHSC_02802	NC_007795.1:2577878-2580632	mut_A	wt_R	OK	14.66	24.751	0.755598	3.01077	5e-05	0.00013743	yes
	chaperonin GroEL	groEL	SAOUHSC_02254	NC_007795.1:2086759-2088376	mut_A	wt_R	OK	308.745	521.23	0.755506	3.11919	5e-05	0.00013743	yes
	hypothetical protein	hypothetical protein	SAOUHSC_02686	NC_007795.1:2472606-2473143	mut_A	wt_R	OK	65.029	109.682	0.754173	2.92663	5e-05	0.00013743	yes
	phosphomethylpyrimidine kinase	pdxK	SAOUHSC_00562	NC_007795.1:570075-570906	mut_A	wt_R	OK	212.299	358.014	0.753919	3.08107	5e-05	0.00013743	yes
	UDP-N-acetylmuramate--L-alanine ligase	murC	SAOUHSC_01856	NC_007795.1:1761821-1763135	mut_A	wt_R	OK	305.24	514.435	0.753043	3.10655	5e-05	0.00013743	yes
	peptide chain release factor 1	prfA	SAOUHSC_02359	NC_007795.1:2180578-2181655	mut_A	wt_R	OK	183.523	309.171	0.752446	3.09509	5e-05	0.00013743	yes
	30S ribosomal protein S20	rpsT	SAOUHSC_01689	NC_007795.1:1600105-1600357	mut_A	wt_R	OK	6237.36	10485.7	0.749421	3.09422	5e-05	0.00013743	yes
	hypothetical protein	hypothetical protein	SAOUHSC_A00992	NC_007795.1:1003966-1004122	mut_A	wt_R	OK	405.284	681.086	0.748904	2.18836	0.00025	0.000630123	yes
	tryptophanyl-tRNA synthetase	trpS	SAOUHSC_00933	NC_007795.1:905547-906537	mut_A	wt_R	OK	430.734	723.846	0.748887	3.08442	5e-05	0.00013743	yes
	sugar transporter	glcU	SAOUHSC_02520	NC_007795.1:2323913-2324777	mut_A	wt_R	OK	236.024	396.346	0.747823	3.08295	5e-05	0.00013743	yes
	carboxylesterase	est	SAOUHSC_00802	NC_007795.1:784574-785315	mut_A	wt_R	OK	188.777	316.71	0.746479	3.05242	5e-05	0.00013743	yes
	hypothetical protein	tcdA	SAOUHSC_01735	NC_007795.1:1638073-1638975	mut_A	wt_R	OK	226.849	380.464	0.746027	3.07294	5e-05	0.00013743	yes
	pyruvate dehydrogenase complex, E1 component subunit beta	pdhB	SAOUHSC_01041	NC_007795.1:1009522-1010500	mut_A	wt_R	OK	3654.93	6128.65	0.745726	3.06131	5e-05	0.00013743	yes
	hypothetical protein	cvfC	SAOUHSC_01437	NC_007795.1:1372521-1373646	mut_A	wt_R	OK	178.166	298.737	0.745655	3.0626	5e-05	0.00013743	yes
	hypothetical protein	hrtA	SAOUHSC_02640	NC_007795.1:2426130-2427851	mut_A	wt_R	OK	8.61158	14.4379	0.745514	1.7953	0.00225	0.00474293	yes
	choline dehydrogenase	betA	SAOUHSC_02932	NC_007795.1:2697924-2699634	mut_A	wt_R	OK	7.06896	11.8508	0.745417	2.64919	5e-05	0.00013743	yes
	molecular chaperone DnaK	dnaK	SAOUHSC_01683	NC_007795.1:1592612-1594445	mut_A	wt_R	OK	1198.69	2006.33	0.743098	3.06508	5e-05	0.00013743	yes
	hypothetical protein	hypothetical protein	SAOUHSC_00991	NC_007795.1:962303-963314	mut_A	wt_R	OK	25.7221	42.9384	0.739259	2.80397	5e-05	0.00013743	yes
	hypothetical protein	hypothetical protein	SAOUHSC_00290	NC_007795.1:302335-303416	mut_A	wt_R	OK	185.775	310.106	0.739207	3.04539	5e-05	0.00013743	yes
	hypothetical protein	cymR	SAOUHSC_01732	NC_007795.1:1636130-1636554	mut_A	wt_R	OK	236.284	393.713	0.73662	2.95408	5e-05	0.00013743	yes
	DNA polymerase III PolC	polC	SAOUHSC_01241	NC_007795.1:1189524-1193835	mut_A	wt_R	OK	88.9779	147.932	0.733414	3.01972	5e-05	0.00013743	yes
	glutamine synthetase	glnA	SAOUHSC_01287	NC_007795.1:1242807-1244148	mut_A	wt_R	OK	988.274	1642.95	0.733303	3.02683	5e-05	0.00013743	yes
	hypothetical protein	hypothetical protein	SAOUHSC_00441	NC_007795.1:444666-445191	mut_A	wt_R	OK	95.1566	158.185	0.733236	2.91419	5e-05	0.00013743	yes
	hypothetical protein	hypothetical protein	SAOUHSC_00012	NC_007795.1:14721-15743	mut_A	wt_R	OK	24.8408	41.2529	0.731783	1.34508	0.02205	0.0385522	yes
	hypothetical protein	noc	SAOUHSC_03049	NC_007795.1:2815472-2816312	mut_A	wt_R	OK	467.758	775.66	0.72966	3.00214	5e-05	0.00013743	yes
	PTS system glucose-specific transporter subunit IIABC	glcB	SAOUHSC_02848	NC_007795.1:2620913-2622980	mut_A	wt_R	OK	1239.42	2054.38	0.729038	2.95896	5e-05	0.00013743	yes
	methicillin resistance determinant protein FmhA	fmhA	SAOUHSC_02696	NC_007795.1:2479205-2480456	mut_A	wt_R	OK	13.3134	22.0343	0.726868	2.68562	5e-05	0.00013743	yes
	hypothetical protein	hypothetical protein	SAOUHSC_01908	NC_007795.1:1816536-1817445	mut_A	wt_R	OK	415.661	687.885	0.72676	2.98362	5e-05	0.00013743	yes
	hypothetical protein	hypothetical protein	SAOUHSC_00480	NC_007795.1:473152-480200	mut_A	wt_R	OK	252.975	418.593	0.726556	1.42715	0.01405	0.0255643	yes
	formate dehydrogenase accessory protein	fdhD	SAOUHSC_02550	NC_007795.1:2344766-2345564	mut_A	wt_R	OK	53.531	88.5028	0.725349	2.87985	5e-05	0.00013743	yes
	alpha-acetolactate decarboxylase	budA1	SAOUHSC_02467	NC_007795.1:2290322-2291027	mut_A	wt_R	OK	1658.93	2742.37	0.725172	3.00236	5e-05	0.00013743	yes
	hypothetical protein	hypothetical protein	SAOUHSC_02935	NC_007795.1:2701637-2702201	mut_A	wt_R	OK	159.081	262.335	0.721649	2.92659	5e-05	0.00013743	yes
	shikimate 5-dehydrogenase	aroE	SAOUHSC_01699	NC_007795.1:1607430-1608237	mut_A	wt_R	OK	140.772	231.155	0.715501	2.92565	5e-05	0.00013743	yes
	hypothetical protein	darA/pstA	SAOUHSC_00452	NC_007795.1:456713-457043	mut_A	wt_R	OK	780.108	1279.82	0.714192	2.91303	5e-05	0.00013743	yes
	hypothetical protein	kimA	SAOUHSC_02733	NC_007795.1:2512983-2514874	mut_A	wt_R	OK	1108.71	1818.69	0.714015	2.94107	5e-05	0.00013743	yes
	hypothetical protein	hypothetical protein	SAOUHSC_00299	NC_007795.1:312594-313908	mut_A	wt_R	OK	1.31101	2.15046	0.713971	1.51837	0.0097	0.0182431	yes
	hypothetical protein	cshB	SAOUHSC_01659	NC_007795.1:1571126-1572473	mut_A	wt_R	OK	271.602	445.298	0.713277	2.94068	5e-05	0.00013743	yes
	hypothetical protein	hypothetical protein	SAOUHSC_00345	NC_007795.1:358796-359000	mut_A	wt_R	OK	170.946	280.122	0.71252	2.31984	0.00015	0.000389241	yes
	elongation factor Ts	tsf	SAOUHSC_01234	NC_007795.1:1181769-1182651	mut_A	wt_R	OK	2004.72	3281.65	0.711022	2.93523	5e-05	0.00013743	yes
	hypothetical protein	sstA	SAOUHSC_00746	NC_007795.1:731043-733716	mut_A	wt_R	OK	15.6939	25.6409	0.708247	1.61439	0.0056	0.0109594	yes
	recombination protein F	recF	SAOUHSC_00004	NC_007795.1:3669-5024	mut_A	wt_R	OK	472.055	770.681	0.707181	2.73776	5e-05	0.00013743	yes
	chaperone protein DnaJ	dnaJ	SAOUHSC_01682	NC_007795.1:1591337-1592477	mut_A	wt_R	OK	336.388	548.119	0.704365	2.905	5e-05	0.00013743	yes
	pantoate--beta-alanine ligase	panC	SAOUHSC_02918	NC_007795.1:2682682-2684318	mut_A	wt_R	OK	384.751	626.2	0.702698	2.05657	0.00035	0.000861862	yes
	seryl-tRNA synthetase	serS	SAOUHSC_00009	NC_007795.1:12785-14072	mut_A	wt_R	OK	580.75	944.416	0.701506	2.90195	5e-05	0.00013743	yes
	superantigen-like protein 7	ssl7	SAOUHSC_00392	NC_007795.1:395236-395932	mut_A	wt_R	OK	11.0552	17.9771	0.701429	2.20727	0.0002	0.000510373	yes
	undecaprenyldiphospho-muramoylpentapeptide beta-N- acetylglucosaminyltransferase	murG	SAOUHSC_01424	NC_007795.1:1363709-1364780	mut_A	wt_R	OK	284.214	462.072	0.701139	2.89344	5e-05	0.00013743	yes
	hypothetical protein	hypothetical protein	SAOUHSC_01696	NC_007795.1:1605990-1607134	mut_A	wt_R	OK	292.215	474.963	0.700787	2.0706	0.00015	0.000389241	yes
	hypothetical protein	hypothetical protein	SAOUHSC_01718	NC_007795.1:1623257-1623896	mut_A	wt_R	OK	102.36	166.02	0.697703	2.80801	5e-05	0.00013743	yes
	CTP synthetase	pyrG	SAOUHSC_02368	NC_007795.1:2190058-2191669	mut_A	wt_R	OK	508.114	824.042	0.697565	2.88703	5e-05	0.00013743	yes
	F0F1 ATP synthase subunit B	atpF	SAOUHSC_02347	NC_007795.1:2171723-2172784	mut_A	wt_R	OK	1755.89	2843.29	0.695358	1.90183	0.0009	0.00204621	yes
	hypothetical protein	nirR	SAOUHSC_02685	NC_007795.1:2471645-2472377	mut_A	wt_R	OK	394.489	638.461	0.694615	2.81267	5e-05	0.00013743	yes
	DNA polymerase III subunits gamma and tau	dnaX	SAOUHSC_00442	NC_007795.1:445283-446957	mut_A	wt_R	OK	224.997	364.118	0.694498	2.86433	5e-05	0.00013743	yes
	signal recognition particle protein	ffh	SAOUHSC_01207	NC_007795.1:1157932-1159300	mut_A	wt_R	OK	400.072	646.789	0.693034	2.8655	5e-05	0.00013743	yes
	histidinol dehydrogenase	hisD	SAOUHSC_03013	NC_007795.1:2786403-2788261	mut_A	wt_R	OK	3.96872	6.41346	0.692428	1.78508	0.00325	0.00664037	yes
	hypothetical protein	divIC	SAOUHSC_00482	NC_007795.1:480217-480610	mut_A	wt_R	OK	464.968	749.637	0.68906	2.81513	5e-05	0.00013743	yes
	hypothetical protein	esaD	SAOUHSC_00268	NC_007795.1:287569-289414	mut_A	wt_R	OK	115.404	185.991	0.68853	2.82849	5e-05	0.00013743	yes
	hypothetical protein	fakB1	SAOUHSC_00764	NC_007795.1:746396-746780	mut_A	wt_R	OK	460.14	741.551	0.688472	2.81387	5e-05	0.00013743	yes
	hypothetical protein	hypothetical protein	SAOUHSC_00254	NC_007795.1:273372-274026	mut_A	wt_R	OK	5.49939	8.85272	0.686849	1.74439	0.0035	0.0071157	yes
	UDP-N-acetylglucosamine 1-carboxyvinyltransferase	murA1	SAOUHSC_02337	NC_007795.1:2165267-2166533	mut_A	wt_R	OK	446.517	717.425	0.684114	2.82812	5e-05	0.00013743	yes
	hypothetical protein	aspB	SAOUHSC_02158	NC_007795.1:2027686-2028973	mut_A	wt_R	OK	389.163	623.784	0.680673	2.81422	5e-05	0.00013743	yes
	hypothetical protein	hypothetical protein	SAOUHSC_00702	NC_007795.1:686793-687216	mut_A	wt_R	OK	55.4272	88.7287	0.678807	2.48078	5e-05	0.00013743	yes
	hypothetical protein	hypothetical protein	SAOUHSC_01332	NC_007795.1:1273814-1274678	mut_A	wt_R	OK	258.55	413.415	0.677144	2.78205	5e-05	0.00013743	yes
	ATP-dependent protease ATP-binding subunit ClpX	clpX	SAOUHSC_01778	NC_007795.1:1677873-1679136	mut_A	wt_R	OK	949.374	1516.03	0.675248	2.78865	5e-05	0.00013743	yes
	LysM domain-containing protein	LysM domain-containing protein	SAOUHSC_02855	NC_007795.1:2628009-2628441	mut_A	wt_R	OK	35.2509	56.2418	0.673984	2.31669	5e-05	0.00013743	yes
	lipoyl synthase	lipA	SAOUHSC_00861	NC_007795.1:829616-830534	mut_A	wt_R	OK	686.7	1095.22	0.673465	2.78856	5e-05	0.00013743	yes
	HMG-CoA synthase	mvaS	SAOUHSC_02860	NC_007795.1:2631567-2632734	mut_A	wt_R	OK	557.74	886.436	0.668424	2.76352	5e-05	0.00013743	yes
	pyrrolidone-carboxylate peptidase	pcp	SAOUHSC_03025	NC_007795.1:2798580-2799219	mut_A	wt_R	OK	32.7309	52.0014	0.667899	2.47177	5e-05	0.00013743	yes
	oligopeptide ABC transporter substrate-binding protein	opp-3A	SAOUHSC_00927	NC_007795.1:898055-899711	mut_A	wt_R	OK	60.6698	96.3214	0.666878	2.69182	5e-05	0.00013743	yes
	superantigen-like protein	ssl1	SAOUHSC_00383	NC_007795.1:388293-388974	mut_A	wt_R	OK	10.8081	17.1589	0.666846	2.06623	0.0006	0.00141244	yes
	M23/M37 peptidase domain-containing protein	M23/M37 peptidase domain-containing protein	SAOUHSC_00174	NC_007795.1:190529-191108	mut_A	wt_R	OK	34.966	55.4829	0.66609	2.42998	5e-05	0.00013743	yes
	hypothetical protein	hypothetical protein	SAOUHSC_02973	NC_007795.1:2735411-2735870	mut_A	wt_R	OK	100.945	160.147	0.66583	2.61395	5e-05	0.00013743	yes
	50S ribosomal protein L28	rpmB	SAOUHSC_01191	NC_007795.1:1142973-1143162	mut_A	wt_R	OK	21172.5	33583.2	0.665547	2.72118	5e-05	0.00013743	yes
	thymidine kinase	tdk	SAOUHSC_02360	NC_007795.1:2181655-2182255	mut_A	wt_R	OK	124.259	197.04	0.665133	2.68637	5e-05	0.00013743	yes
	hypothetical protein	hypothetical protein	SAOUHSC_02338	NC_007795.1:2166643-2166877	mut_A	wt_R	OK	245.064	388.336	0.664146	2.46479	5e-05	0.00013743	yes
	hypothetical protein	hypothetical protein	SAOUHSC_00274	NC_007795.1:292050-292551	mut_A	wt_R	OK	55.8264	88.3769	0.662722	2.5055	5e-05	0.00013743	yes
	F0F1 ATP synthase subunit alpha	atpA	SAOUHSC_02345	NC_007795.1:2170193-2171702	mut_A	wt_R	OK	1652.82	2616.32	0.662612	2.72115	5e-05	0.00013743	yes
	acyl-CoA thioesterase	acyl-CoA thioesterase	SAOUHSC_02091	NC_007795.1:1968378-1968909	mut_A	wt_R	OK	369.414	584.56	0.662111	2.71857	5e-05	0.00013743	yes
	protoheme IX farnesyltransferase	ctaB	SAOUHSC_01066	NC_007795.1:1033752-1034664	mut_A	wt_R	OK	780.183	1233.42	0.660784	2.73306	5e-05	0.00013743	yes
	anthranilate phosphoribosyltransferase	trpD	SAOUHSC_01368	NC_007795.1:1312411-1313410	mut_A	wt_R	OK	7.85081	12.3994	0.659359	2.11902	0.0005	0.00119766	yes
	NAD-dependent DNA ligase	ligA	SAOUHSC_02122	NC_007795.1:1994711-1996715	mut_A	wt_R	OK	138.857	218.823	0.656159	2.7003	5e-05	0.00013743	yes
	ATP-dependent DNA helicase PcrA	pcrA	SAOUHSC_02123	NC_007795.1:1996718-1999600	mut_A	wt_R	OK	101.342	159.613	0.655351	2.48897	5e-05	0.00013743	yes
	hypothetical protein	hypothetical protein	SAOUHSC_01413	NC_007795.1:1353323-1354115	mut_A	wt_R	OK	132.661	207.876	0.647983	2.64989	5e-05	0.00013743	yes
	hypothetical protein	hypothetical protein	SAOUHSC_01284	NC_007795.1:1240939-1242178	mut_A	wt_R	OK	149.002	233.354	0.647189	2.66662	5e-05	0.00013743	yes
	hypothetical protein	atpI	SAOUHSC_02351	NC_007795.1:2173985-2174438	mut_A	wt_R	OK	1585.8	2482.35	0.646502	2.67229	5e-05	0.00013743	yes
	F0F1 ATP synthase subunit delta	atpH	SAOUHSC_02346	NC_007795.1:2171723-2172784	mut_A	wt_R	OK	2139.75	3345.7	0.644867	1.98239	0.00055	0.00130598	yes
	ammonium transporter	nrgA	SAOUHSC_02270	NC_007795.1:2100720-2101971	mut_A	wt_R	OK	4.95394	7.74456	0.644607	1.98263	0.0008	0.00183411	yes
	UvrB/UvrC motif-containing protein	mcsA	SAOUHSC_00503	NC_007795.1:503726-505212	mut_A	wt_R	OK	397.396	620.897	0.643778	1.43646	0.0141	0.0256364	yes
	1-phosphofructokinase	fruB	SAOUHSC_00707	NC_007795.1:690241-691923	mut_A	wt_R	OK	353.819	552.673	0.643415	2.01194	0.0003	0.000746208	yes
	isopentenyl pyrophosphate isomerase	fni	SAOUHSC_02623	NC_007795.1:2411699-2412749	mut_A	wt_R	OK	171.052	267.023	0.642532	2.64679	5e-05	0.00013743	yes
	50S ribosomal protein L7Ae-like protein	rplGB	SAOUHSC_00526	NC_007795.1:529607-529862	mut_A	wt_R	OK	1585.48	2473.06	0.641373	2.60557	5e-05	0.00013743	yes
	assimilatory nitrite reductase [NAD(P)H] large subunit	nasD	SAOUHSC_02684	NC_007795.1:2469174-2471580	mut_A	wt_R	OK	898.622	1400.5	0.640152	2.59117	5e-05	0.00013743	yes
	glyceraldehyde 3-phosphate dehydrogenase 2	gapB	SAOUHSC_01794	NC_007795.1:1691106-1692132	mut_A	wt_R	OK	1422.38	2215.56	0.639364	2.61595	5e-05	0.00013743	yes
	hypothetical protein	hypothetical protein	SAOUHSC_02702	NC_007795.1:2484493-2484598	mut_A	wt_R	OK	7610.1	11832.1	0.636719	1.34344	0.02635	0.0452345	yes
	LysM domain-containing protein	LysM domain-containing protein	SAOUHSC_02883	NC_007795.1:2656468-2657236	mut_A	wt_R	OK	6.95517	10.8025	0.635204	1.82873	0.0012	0.00266186	yes
	polynucleotide phosphorylase/polyadenylase	pnpA	SAOUHSC_01251	NC_007795.1:1202090-1204187	mut_A	wt_R	OK	798.248	1239.25	0.634561	2.6172	5e-05	0.00013743	yes
	hypothetical protein	htsC	SAOUHSC_02427	NC_007795.1:2254505-2256502	mut_A	wt_R	OK	53.9464	83.611	0.632166	1.97051	0.0005	0.00119766	yes
	respiratory response protein SrrB	srrB	SAOUHSC_01585	NC_007795.1:1511733-1514191	mut_A	wt_R	OK	610.651	946.409	0.632115	1.66245	0.00445	0.00886397	yes
	50S ribosomal protein L11 methyltransferase	prmA	SAUSA300_RS08385	NC_007795.1:1590395-1591334	mut_A	wt_R	OK	412.185	638.715	0.631881	2.60652	5e-05	0.00013743	yes
	hypothetical protein	hypothetical protein	SAOUHSC_03021	NC_007795.1:2794365-2795214	mut_A	wt_R	OK	3.49547	5.41549	0.631605	1.53068	0.00925	0.0174368	yes
	ABC transporter ATP-binding protein	ABC transporter ATP-binding protein	SAOUHSC_00729	NC_007795.1:712363-714247	mut_A	wt_R	OK	85.2317	132.048	0.631597	2.59885	5e-05	0.00013743	yes
	endonuclease IV	nfo	SAOUHSC_01658	NC_007795.1:1570226-1571117	mut_A	wt_R	OK	348.209	539.208	0.63089	2.60212	5e-05	0.00013743	yes
	hypothetical protein	hypothetical protein	SAOUHSC_02615	NC_007795.1:2405553-2405880	mut_A	wt_R	OK	291.263	450.989	0.630767	2.53271	5e-05	0.00013743	yes
	permease domain-containing protein	hrtB	SAOUHSC_02641	NC_007795.1:2426130-2427851	mut_A	wt_R	OK	3.95222	6.11878	0.630579	1.34496	0.021	0.0368474	yes
	2-dehydropantoate 2-reductase	2-dehydropantoate 2-reductase	SAOUHSC_02739	NC_007795.1:2517866-2518802	mut_A	wt_R	OK	196.136	303.634	0.630477	2.59309	5e-05	0.00013743	yes
	hypothetical protein	mdeA	SAOUHSC_02700	NC_007795.1:2482880-2484239	mut_A	wt_R	OK	115.295	178.452	0.630208	2.57932	5e-05	0.00013743	yes
	heat-inducible transcription repressor HrcA	hrcA	SAOUHSC_01685	NC_007795.1:1595171-1596149	mut_A	wt_R	OK	440.186	681.024	0.629594	2.56823	5e-05	0.00013743	yes
	hypothetical protein	hypothetical protein	SAOUHSC_00235	NC_007795.1:256219-257011	mut_A	wt_R	OK	41.7352	64.5038	0.628118	2.44688	0.0001	0.000265946	yes
	MarR family transcriptional regulator	MarR family transcriptional regulator	SAOUHSC_00992	NC_007795.1:963466-963886	mut_A	wt_R	OK	11.6798	18.0379	0.627009	1.62512	0.0065	0.0125806	yes
	hypothetical protein	hypothetical protein	SAOUHSC_00050	NC_007795.1:53567-54050	mut_A	wt_R	OK	70.7283	109.015	0.624166	2.39978	5e-05	0.00013743	yes
	branched-chain alpha-keto acid dehydrogenase subunit E2	pdhC	SAOUHSC_01042	NC_007795.1:1010590-1011883	mut_A	wt_R	OK	3611.01	5560.26	0.622749	2.55436	5e-05	0.00013743	yes
	cobalt transporter ATP-binding subunit	cbiO	SAOUHSC_02483	NC_007795.1:2301223-2303686	mut_A	wt_R	OK	148.271	228.161	0.621821	1.32353	0.0224	0.0390809	yes
	hypothetical protein	sigS	SAOUHSC_01897	NC_007795.1:1808334-1808805	mut_A	wt_R	OK	47.2134	72.6405	0.621576	2.27409	5e-05	0.00013743	yes
	branched-chain amino acid transport system II carrier protein	brnQ2	SAOUHSC_00282	NC_007795.1:297407-298685	mut_A	wt_R	OK	38.4807	59.1468	0.620166	2.48872	5e-05	0.00013743	yes
	3-isopropylmalate dehydrogenase	leuB	SAOUHSC_02286	NC_007795.1:2118247-2119294	mut_A	wt_R	OK	14.6579	22.5274	0.620002	2.23785	5e-05	0.00013743	yes
	hypothetical protein	hypothetical protein	SAOUHSC_02529	NC_007795.1:2332087-2333095	mut_A	wt_R	OK	44.3897	68.1761	0.619042	2.16885	5e-05	0.00013743	yes
	sensor histidine kinase	airS	SAOUHSC_01981	NC_007795.1:1885344-1886457	mut_A	wt_R	OK	37.0546	56.9101	0.619033	2.45713	5e-05	0.00013743	yes
	F0F1 ATP synthase subunit A	atpB	SAOUHSC_02350	NC_007795.1:2173236-2173965	mut_A	wt_R	OK	2317.87	3558.17	0.61834	2.55227	5e-05	0.00013743	yes
	hypothetical protein	hypothetical protein	SAOUHSC_03041	NC_007795.1:2811507-2812005	mut_A	wt_R	OK	6.40719	9.82233	0.616374	1.42287	0.0153	0.0276547	yes
	hypothetical protein	hypothetical protein	SAOUHSC_01930	NC_007795.1:1833475-1833835	mut_A	wt_R	OK	63.7969	97.7	0.614871	2.17648	0.0002	0.000510373	yes
	hypothetical protein	hypothetical protein	SAOUHSC_01436	NC_007795.1:1372068-1372506	mut_A	wt_R	OK	183.96	281.647	0.614491	2.47313	5e-05	0.00013743	yes
	ATP-dependent DNA helicase RecQ	recQ1	SAOUHSC_00730	NC_007795.1:714258-716040	mut_A	wt_R	OK	140.096	214.347	0.613531	2.52355	5e-05	0.00013743	yes
	hypothetical protein	rnmV	SAOUHSC_00463	NC_007795.1:464660-465197	mut_A	wt_R	OK	145.786	222.732	0.611457	2.4742	5e-05	0.00013743	yes
	4-aminobutyrate aminotransferase	4-aminobutyrate aminotransferase	SAOUHSC_02924	NC_007795.1:2689520-2690858	mut_A	wt_R	OK	10.0952	15.4068	0.609895	2.16141	0.0001	0.000265946	yes
	hypothetical protein	hypothetical protein	SAOUHSC_01479	NC_007795.1:1435594-1436747	mut_A	wt_R	OK	122.175	186.3	0.608677	1.91011	0.001	0.00225275	yes
	hypothetical protein	hypothetical protein	SAOUHSC_02531	NC_007795.1:2333256-2334901	mut_A	wt_R	OK	18.401	28.015	0.606416	2.02998	0.0005	0.00119766	yes
	hypothetical protein	hypothetical protein	SAOUHSC_01874	NC_007795.1:1788484-1788796	mut_A	wt_R	OK	403.709	613.468	0.603671	2.44013	5e-05	0.00013743	yes
	ketol-acid reductoisomerase	ilvC	SAOUHSC_02284	NC_007795.1:2115681-2116686	mut_A	wt_R	OK	11.1596	16.9521	0.603177	2.06495	0.00055	0.00130598	yes
	phosphate ABC transporter substrate-binding protein	pstS	SAOUHSC_01389	NC_007795.1:1331362-1332346	mut_A	wt_R	OK	23.1832	35.1524	0.600539	2.26978	0.0001	0.000265946	yes
	penicillin-binding protein 2	pbp2	SAOUHSC_01467	NC_007795.1:1420877-1423735	mut_A	wt_R	OK	1132.53	1715.11	0.598758	2.3143	0.0001	0.000265946	yes
	adenine phosphoribosyltransferase	apt	SAOUHSC_01743	NC_007795.1:1646765-1647284	mut_A	wt_R	OK	360.034	545.071	0.59831	2.44864	5e-05	0.00013743	yes
	hypothetical protein	hypothetical protein	SAOUHSC_01454	NC_007795.1:1410724-1411603	mut_A	wt_R	OK	175.734	266.009	0.598085	2.45159	5e-05	0.00013743	yes
	hypothetical protein	hypothetical protein	SAOUHSC_00661	NC_007795.1:648520-649564	mut_A	wt_R	OK	40.2726	60.9207	0.597132	2.37224	0.0001	0.000265946	yes
	glycosyltransferase	sgtB	SAOUHSC_02012	NC_007795.1:1921171-1921981	mut_A	wt_R	OK	205.835	311.288	0.596759	2.4484	5e-05	0.00013743	yes
	thymidylate kinase	tmk	SAOUHSC_00451	NC_007795.1:456068-456686	mut_A	wt_R	OK	45.5309	68.8129	0.595833	2.27452	0.00015	0.000389241	yes
	UDP-N-acetylglucosamine 2-epimerase	capP	SAOUHSC_00129	NC_007795.1:134914-136060	mut_A	wt_R	OK	58.9118	88.9062	0.593727	2.40605	5e-05	0.00013743	yes
	amino acid ABC transporter ATP-binding protein	tcyC	SAOUHSC_02697	NC_007795.1:2480552-2482760	mut_A	wt_R	OK	1952.5	2938.2	0.589605	1.52512	0.00805	0.0153155	yes
	hypothetical protein	hypothetical protein	SAOUHSC_00014	NC_007795.1:17364-18303	mut_A	wt_R	OK	118.834	178.791	0.589331	2.41258	5e-05	0.00013743	yes
	asparaginyl-tRNA synthetase	asnC	SAOUHSC_01471	NC_007795.1:1426309-1427602	mut_A	wt_R	OK	1154.35	1734.05	0.587071	2.42131	5e-05	0.00013743	yes
	hypothetical protein	hypothetical protein	SAOUHSC_02894	NC_007795.1:2665324-2665702	mut_A	wt_R	OK	61.9465	93.0057	0.586297	2.1052	0.0001	0.000265946	yes
	2-isopropylmalate synthase	leuA	SAOUHSC_02285	NC_007795.1:2116715-2118245	mut_A	wt_R	OK	11.8964	17.8378	0.58442	2.15394	0.0002	0.000510373	yes
	hypothetical protein	hypothetical protein	SAOUHSC_01326	NC_007795.1:1268367-1269822	mut_A	wt_R	OK	93.1811	139.635	0.583549	2.3891	0.00015	0.000389241	yes
	glucose induced biofilm accessory gene	gbaB	SAOUHSC_02898	NC_007795.1:2666989-2668244	mut_A	wt_R	OK	28.9455	43.372	0.583423	1.83537	0.0015	0.00327128	yes
	ribonuclease R	rnr	SAOUHSC_00803	NC_007795.1:785348-787721	mut_A	wt_R	OK	381.283	571.291	0.583364	2.41258	5e-05	0.00013743	yes
	hypothetical protein	hypothetical protein	SAOUHSC_01338	NC_007795.1:1278773-1279146	mut_A	wt_R	OK	1282.55	1919.54	0.581748	2.34517	5e-05	0.00013743	yes
	dihydrolipoamide dehydrogenase	pdhD	SAOUHSC_01043	NC_007795.1:1011886-1013293	mut_A	wt_R	OK	5119.66	7647.6	0.578959	2.37465	5e-05	0.00013743	yes
	hypothetical protein	hypothetical protein	SAOUHSC_02752	NC_007795.1:2529340-2530468	mut_A	wt_R	OK	70.9169	105.859	0.577949	2.35268	5e-05	0.00013743	yes
	hypothetical protein	norB	SAOUHSC_01448	NC_007795.1:1405095-1406487	mut_A	wt_R	OK	89.504	133.383	0.57555	2.336	5e-05	0.00013743	yes
	aspartate semialdehyde dehydrogenase	asd	SAOUHSC_01395	NC_007795.1:1338096-1339086	mut_A	wt_R	OK	45.3643	67.5683	0.574789	2.15247	0.00035	0.000861862	yes
	Holliday junction DNA helicase RuvA	ruvA	SAOUHSC_01751	NC_007795.1:1655839-1656442	mut_A	wt_R	OK	360.569	536.907	0.574399	2.36371	5e-05	0.00013743	yes
	GTPase ObgE	obgE	SAOUHSC_01753	NC_007795.1:1656923-1658216	mut_A	wt_R	OK	436.329	649.492	0.573893	2.37538	5e-05	0.00013743	yes
	polysaccharide biosynthesis protein	polysaccharide biosynthesis protein	SAOUHSC_01871	NC_007795.1:1777436-1779790	mut_A	wt_R	OK	218.469	324.887	0.572507	1.94528	0.00065	0.00151996	yes
	tyrosyl-tRNA synthetase	tyrS	SAOUHSC_01839	NC_007795.1:1744666-1745929	mut_A	wt_R	OK	144.742	215.12	0.571661	2.35352	5e-05	0.00013743	yes
	hypothetical protein	hypothetical protein	SAOUHSC_02836	NC_007795.1:2612765-2613257	mut_A	wt_R	OK	78.948	117.271	0.570868	2.21787	0.00015	0.000389241	yes
	1,4-dihydroxy-2-naphthoyl-CoA synthase	menB	SAOUHSC_00985	NC_007795.1:953071-957547	mut_A	wt_R	OK	1063.38	1579.21	0.570551	1.93352	0.001	0.00225275	yes
	hypothetical protein	farR	SAOUHSC_02867	NC_007795.1:2641273-2641822	mut_A	wt_R	OK	63.3891	93.989	0.568257	2.19694	0.0002	0.000510373	yes
	valyl-tRNA synthetase	valS	SAOUHSC_01767	NC_007795.1:1665675-1668306	mut_A	wt_R	OK	415.449	615.807	0.567809	2.34515	5e-05	0.00013743	yes
	hypothetical protein	hypothetical protein	SAOUHSC_02895	NC_007795.1:2665718-2666540	mut_A	wt_R	OK	30.66	45.44	0.567603	2.16006	0.00015	0.000389241	yes
	competence-damage inducible protein cinA	cinA	SAOUHSC_01261	NC_007795.1:1214906-1216058	mut_A	wt_R	OK	80.9039	119.831	0.566714	2.31499	0.00015	0.000389241	yes
	signal recognition particle-docking protein FtsY	ftsY	SAOUHSC_01205	NC_007795.1:1152771-1157907	mut_A	wt_R	OK	200.823	297.402	0.566491	1.45741	0.01115	0.0207795	yes
	accessory Sec system glycosylation chaperone GtfB	gtfB	SAOUHSC_02983	NC_007795.1:2749271-2752131	mut_A	wt_R	OK	131.084	193.936	0.565088	1.74365	0.0023	0.00483177	yes
	hypothetical protein	hypothetical protein	SAOUHSC_02652	NC_007795.1:2438501-2439404	mut_A	wt_R	OK	235.965	349.094	0.56504	2.32368	5e-05	0.00013743	yes
	hypothetical protein	hypothetical protein	SAOUHSC_01060	NC_007795.1:1025648-1025816	mut_A	wt_R	OK	249.789	369.278	0.563999	1.60901	0.00575	0.0112351	yes
	GTP pyrophosphokinase	relA	SAOUHSC_01742	NC_007795.1:1644148-1646338	mut_A	wt_R	OK	243.818	359.423	0.559878	2.31022	0.0001	0.000265946	yes
	hypothetical protein	hflX	SAOUHSC_01283	NC_007795.1:1239682-1240921	mut_A	wt_R	OK	76.9871	113.412	0.558878	2.28246	0.0001	0.000265946	yes
	hypothetical protein	esaE	SAOUHSC_00266	NC_007795.1:286254-287560	mut_A	wt_R	OK	104.798	154.361	0.558699	1.72779	0.0029	0.00598992	yes
	hypothetical protein	hypothetical protein	SAOUHSC_00430	NC_007795.1:429215-430086	mut_A	wt_R	OK	154.611	227.683	0.558388	1.90126	0.0007	0.00162914	yes
	secretory antigen SsaA-like protein	secretory antigen SsaA-like protein	SAOUHSC_00671	NC_007795.1:659531-660329	mut_A	wt_R	OK	377.117	555.263	0.558158	2.29517	5e-05	0.00013743	yes
	hypothetical protein	htsB	SAOUHSC_02428	NC_007795.1:2254505-2256502	mut_A	wt_R	OK	36.172	53.2392	0.557615	1.45257	0.0116	0.0215366	yes
	hypothetical protein	hypothetical protein	SAOUHSC_02121	NC_007795.1:1993499-1994699	mut_A	wt_R	OK	201.013	295.546	0.556093	2.28877	5e-05	0.00013743	yes
	hypothetical protein	hypothetical protein	SAOUHSC_01076	NC_007795.1:1039995-1041135	mut_A	wt_R	OK	55.4916	81.552	0.555453	2.24987	0.00015	0.000389241	yes
	quinolone resistance protein NorA	norA	SAOUHSC_00703	NC_007795.1:687424-688591	mut_A	wt_R	OK	46.9662	68.9919	0.554803	2.22993	0.00015	0.000389241	yes
	3-isopropylmalate dehydratase small subunit	leuD	SAOUHSC_02288	NC_007795.1:2120678-2121251	mut_A	wt_R	OK	11.0556	16.2006	0.551266	1.59363	0.00685	0.0131958	yes
	hypothetical protein	mspA	SAOUHSC_02524	NC_007795.1:2326645-2326963	mut_A	wt_R	OK	128.732	188.63	0.551191	2.07607	0.0003	0.000746208	yes
	hypothetical protein	hypothetical protein	SAOUHSC_01899	NC_007795.1:1808917-1809791	mut_A	wt_R	OK	52.259	76.5211	0.550179	1.38621	0.01755	0.0314672	yes
	methicillin resistance factor	femB	SAOUHSC_01374	NC_007795.1:1318356-1319616	mut_A	wt_R	OK	470.373	688.278	0.549188	2.27166	5e-05	0.00013743	yes
	hypothetical protein	hypothetical protein	SAOUHSC_01412	NC_007795.1:1351423-1353310	mut_A	wt_R	OK	115.35	168.501	0.546735	2.25018	5e-05	0.00013743	yes
	fatty acid biosynthesis transcriptional regulator	fapR	SAOUHSC_01196	NC_007795.1:1148092-1148665	mut_A	wt_R	OK	439.134	641.196	0.546105	2.24961	0.00015	0.000389241	yes
	hypothetical protein	hypothetical protein	SAOUHSC_01156	NC_007795.1:1105461-1106268	mut_A	wt_R	OK	114.577	167.26	0.545772	2.22369	5e-05	0.00013743	yes
	isopropylmalate isomerase large subunit	leuC	SAOUHSC_02287	NC_007795.1:2119307-2120678	mut_A	wt_R	OK	13.3308	19.4377	0.544096	2.01737	0.0006	0.00141244	yes
	hypothetical protein	rsfS	SAOUHSC_01695	NC_007795.1:1605636-1605990	mut_A	wt_R	OK	155.436	226.578	0.543694	2.12204	0.00015	0.000389241	yes
	hypothetical protein	hypothetical protein	SAOUHSC_01630	NC_007795.1:1551234-1551621	mut_A	wt_R	OK	1428.94	2081.06	0.542373	2.23172	0.0001	0.000265946	yes
	uroporphyrin-III C-methyltransferase	nasF	SAOUHSC_02682	NC_007795.1:2467888-2469171	mut_A	wt_R	OK	1092.07	1588.38	0.540483	2.00738	0.0004	0.000978131	yes
	GTP-dependent nucleic acid-binding protein EngD	ychF	SAOUHSC_00346	NC_007795.1:359011-360109	mut_A	wt_R	OK	359.494	522.703	0.540024	2.22492	5e-05	0.00013743	yes
	hypothetical protein	hypothetical protein	SAOUHSC_00811	NC_007795.1:792192-792723	mut_A	wt_R	OK	44.9333	65.2782	0.538815	1.99635	0.00075	0.00173402	yes
	hypothetical protein	hypothetical protein	SAOUHSC_01050	NC_007795.1:1018277-1019297	mut_A	wt_R	OK	695.405	1009.14	0.537204	2.22419	0.00025	0.000630123	yes
	hypothetical protein	hypothetical protein	SAOUHSC_00106	NC_007795.1:110292-111837	mut_A	wt_R	OK	10.8561	15.7507	0.536907	1.98033	0.0004	0.000978131	yes
	hypothetical protein	fakA	SAOUHSC_01193	NC_007795.1:1143993-1145640	mut_A	wt_R	OK	563.808	817.676	0.536326	2.21919	0.00015	0.000389241	yes
	glycerol-3-phosphate transporter	glpT	SAOUHSC_00317	NC_007795.1:331345-332704	mut_A	wt_R	OK	128.698	186.409	0.534485	2.14845	0.0001	0.000265946	yes
	aspartate alpha-decarboxylase	panD	SAOUHSC_02916	NC_007795.1:2682297-2682669	mut_A	wt_R	OK	460.719	666.161	0.531985	2.16954	0.00015	0.000389241	yes
	acetyl-CoA acetyltransferase	fadA	SAOUHSC_00195	NC_007795.1:214245-215430	mut_A	wt_R	OK	11.6027	16.7678	0.531236	1.89226	0.001	0.00225275	yes
	hypothetical protein	ctaM	SAOUHSC_01067	NC_007795.1:1034688-1035150	mut_A	wt_R	OK	623.864	901.078	0.530421	2.18417	5e-05	0.00013743	yes
	amino acid ABC transporter permease	tcyB	SAOUHSC_02698	NC_007795.1:2480552-2482760	mut_A	wt_R	OK	1731.91	2499.39	0.529208	1.26723	0.02795	0.0477811	yes
	membrane protein	membrane protein	SAOUHSC_01055a	NC_007795.1:1023368-1023560	mut_A	wt_R	OK	207.859	299.773	0.528265	1.63555	0.0055	0.0107809	yes
	hypothetical protein	pgpB	SAOUHSC_01423	NC_007795.1:1363078-1363693	mut_A	wt_R	OK	267.746	383.889	0.519824	2.13023	5e-05	0.00013743	yes
	hypothetical protein	rsgA	SAOUHSC_01188	NC_007795.1:1140424-1141300	mut_A	wt_R	OK	195.556	280.363	0.519713	2.13508	0.0003	0.000746208	yes
	phosphopantetheine adenylyltransferase	coaD	SAOUHSC_01075	NC_007795.1:1039451-1039934	mut_A	wt_R	OK	279.863	401.065	0.519116	2.12415	0.0002	0.000510373	yes
	2-amino-4-hydroxy-6- hydroxymethyldihydropteridine pyrophosphokinase	folK	SAOUHSC_00491	NC_007795.1:487921-489541	mut_A	wt_R	OK	239.503	342.816	0.517388	1.48088	0.01105	0.0206088	yes
	hypothetical protein	hypothetical protein	SAOUHSC_01895	NC_007795.1:1806781-1807636	mut_A	wt_R	OK	610.247	873.411	0.517269	2.13486	0.00015	0.000389241	yes
	hypothetical protein	hypothetical protein	SAOUHSC_01698	NC_007795.1:1607136-1607427	mut_A	wt_R	OK	148.519	212.538	0.517069	1.93415	0.0013	0.00286816	yes
	hypothetical protein	hypothetical protein	SAOUHSC_00740	NC_007795.1:725113-725848	mut_A	wt_R	OK	219.634	313.915	0.51527	2.1093	0.00025	0.000630123	yes
	hypothetical protein	hypothetical protein	SAOUHSC_02618	NC_007795.1:2405928-2408222	mut_A	wt_R	OK	66.333	94.7516	0.514424	1.80004	0.00195	0.00417493	yes
	Riboflavin transporter	ribU	SAOUHSC_01505	NC_007795.1:1458084-1458630	mut_A	wt_R	OK	365.124	521.459	0.514169	2.10914	0.00035	0.000861862	yes
	hypothetical protein	hypothetical protein	SAOUHSC_02936	NC_007795.1:2702388-2703075	mut_A	wt_R	OK	7.7327	11.0394	0.513622	1.44548	0.01325	0.0241982	yes
	two-component response regulator	walR	SAOUHSC_00020	NC_007795.1:24930-25632	mut_A	wt_R	OK	238.324	340.226	0.513569	2.10224	0.0002	0.000510373	yes
	hypothetical protein	hypothetical protein	SAOUHSC_00725	NC_007795.1:707686-707893	mut_A	wt_R	OK	268.487	382.818	0.511806	1.81565	0.00175	0.00376311	yes
	D-alanyl-alanine synthetase A	ddl	SAOUHSC_02318	NC_007795.1:2151576-2152647	mut_A	wt_R	OK	428.981	610.831	0.509859	2.10143	0.0002	0.000510373	yes
	hypothetical protein	lpl8	SAOUHSC_00404	NC_007795.1:406301-407087	mut_A	wt_R	OK	73.7193	104.942	0.509482	2.04389	0.00035	0.000861862	yes
	NADH dehydrogenase subunit 5	mpsA	SAOUHSC_00412	NC_007795.1:413511-414996	mut_A	wt_R	OK	117.681	167.495	0.509229	2.08705	0.0004	0.000978131	yes
	aldose 1-epimerase	galM	SAOUHSC_02614	NC_007795.1:2404504-2405524	mut_A	wt_R	OK	639.528	910.043	0.508926	2.1072	0.00025	0.000630123	yes
	hypothetical protein	hypothetical protein	SAOUHSC_00663	NC_007795.1:650529-651036	mut_A	wt_R	OK	185.175	263.208	0.50731	2.05103	0.0003	0.000746208	yes
	hypothetical protein	tag	SAOUHSC_01768	NC_007795.1:1668708-1669269	mut_A	wt_R	OK	263.087	373.515	0.505629	2.06797	0.00035	0.000861862	yes
	hypothetical protein	hypothetical protein	SAOUHSC_01158	NC_007795.1:1106291-1106909	mut_A	wt_R	OK	1246.09	1767.89	0.504624	2.08815	5e-05	0.00013743	yes
	HemK family modification methylase	prmC	SAOUHSC_02358	NC_007795.1:2179755-2180508	mut_A	wt_R	OK	300.989	426.591	0.503143	2.06855	0.0003	0.000746208	yes
	superantigen-like protein	ssl8	SAOUHSC_00393	NC_007795.1:396275-396974	mut_A	wt_R	OK	7.51455	10.6462	0.502585	1.40941	0.01565	0.0282665	yes
	transcriptional regulator NrdR	nrdR	SAOUHSC_01793	NC_007795.1:1690426-1690897	mut_A	wt_R	OK	745.396	1055.39	0.501699	2.06349	0.0004	0.000978131	yes
	peptide ABC transporter ATP-binding protein	peptide ABC transporter ATP-binding protein	SAOUHSC_00167	NC_007795.1:180401-183429	mut_A	wt_R	OK	57.5928	81.4775	0.500514	1.91259	0.00075	0.00173402	yes
	hypothetical protein	opp-3D	SAOUHSC_00925	NC_007795.1:896023-898037	mut_A	wt_R	OK	57.3863	81.0637	0.49835	1.34992	0.0199	0.0351176	yes
	(3R)-hydroxymyristoyl-ACP dehydratase	fabZ	SAOUHSC_02336	NC_007795.1:2164793-2165234	mut_A	wt_R	OK	707.472	999.113	0.497976	2.05162	0.00015	0.000389241	yes
	hypothetical protein	sasG	SAOUHSC_02798	NC_007795.1:2570008-2574892	mut_A	wt_R	OK	30.57	43.0796	0.494887	2.03085	0.0003	0.000746208	yes
	hypothetical protein	hypothetical protein	SAOUHSC_02668	NC_007795.1:2453507-2453873	mut_A	wt_R	OK	235.891	332.391	0.494762	1.98446	0.0005	0.00119766	yes
	hypothetical protein	hypothetical protein	SAOUHSC_02426	NC_007795.1:2252899-2254093	mut_A	wt_R	OK	66.631	93.7901	0.493241	1.99176	0.00075	0.00173402	yes
	preprotein translocase subunit SecG	secG	SAOUHSC_00801	NC_007795.1:784225-784459	mut_A	wt_R	OK	671.56	944.683	0.492314	1.97031	0.00065	0.00151996	yes
	succinate dehydrogenase cytochrome b-558 subunit	sdhC	SAOUHSC_01103	NC_007795.1:1064669-1065284	mut_A	wt_R	OK	763.34	1073.33	0.4917	2.01841	0.0003	0.000746208	yes
	hypothetical protein	hypothetical protein	SAOUHSC_00275	NC_007795.1:292561-293062	mut_A	wt_R	OK	22.4265	31.5134	0.490763	1.59155	0.0067	0.0129474	yes
	hypothetical protein	hypothetical protein	SAOUHSC_02915	NC_007795.1:2680486-2682169	mut_A	wt_R	OK	31.5466	44.3183	0.490415	1.97573	0.00045	0.0010885	yes
	PTS system transporter	glvC	SAOUHSC_02597	NC_007795.1:2386752-2388357	mut_A	wt_R	OK	90.0265	126.373	0.489264	1.98974	0.0006	0.00141244	yes
	adenylosuccinate synthetase	purA	SAOUHSC_00019	NC_007795.1:22443-23727	mut_A	wt_R	OK	200.317	281.189	0.489252	2.00941	0.00045	0.0010885	yes
	phosphocarrier protein HPr	ptsH	SAOUHSC_01028	NC_007795.1:998121-998388	mut_A	wt_R	OK	6255.19	8765.62	0.486802	2.01768	0.00035	0.000861862	yes
	folylpolyglutamate synthase/dihydrofolate synthase	folC	SAOUHSC_01766	NC_007795.1:1664391-1665663	mut_A	wt_R	OK	506.017	709.09	0.486783	2.01715	0.00045	0.0010885	yes
	manganese-dependent inorganic pyrophosphatase	ppaC	SAOUHSC_02140	NC_007795.1:2013576-2014506	mut_A	wt_R	OK	1612.37	2258.68	0.486303	2.00834	0.0006	0.00141244	yes
	DNA topoisomerase III	topB	SAOUHSC_02517	NC_007795.1:2320523-2322659	mut_A	wt_R	OK	93.8195	131.359	0.485555	2.00038	0.0005	0.00119766	yes
	hypothetical protein	hypothetical protein	SAOUHSC_00876	NC_007795.1:840737-840974	mut_A	wt_R	OK	763.212	1068.49	0.48542	1.95627	0.0006	0.00141244	yes
	hypothetical protein	hypothetical protein	SAOUHSC_02912	NC_007795.1:2679236-2679686	mut_A	wt_R	OK	277.337	388.177	0.485076	1.96749	0.0007	0.00162914	yes
	cell division protein	ftsA	SAOUHSC_01149	NC_007795.1:1100156-1101569	mut_A	wt_R	OK	1565.63	2189.85	0.48409	1.99945	0.0005	0.00119766	yes
	superantigen-like protein	ssl10	SAOUHSC_00395	NC_007795.1:398417-399101	mut_A	wt_R	OK	14.3614	20.0774	0.48338	1.57443	0.00795	0.0151605	yes
	hypothetical protein	dtpT	SAOUHSC_00738	NC_007795.1:722747-724253	mut_A	wt_R	OK	897.594	1253.42	0.481737	1.9902	0.00065	0.00151996	yes
	hypothetical protein	hypothetical protein	SAOUHSC_00462	NC_007795.1:463720-464494	mut_A	wt_R	OK	813.78	1136.24	0.481553	1.99078	0.00055	0.00130598	yes
	glycine cleavage system aminomethyltransferase T	gcvT	SAOUHSC_01634	NC_007795.1:1554816-1555908	mut_A	wt_R	OK	154.561	215.735	0.481085	1.97134	0.0007	0.00162914	yes
	hypothetical protein	sasF	SAOUHSC_02982	NC_007795.1:2747122-2749030	mut_A	wt_R	OK	537.734	750.412	0.480791	1.98836	0.00065	0.00151996	yes
	hypothetical protein	hypothetical protein	SAOUHSC_02625	NC_007795.1:2413823-2414731	mut_A	wt_R	OK	148.988	207.794	0.479957	1.29181	0.0232	0.0402482	yes
	accessory Sec system glycosyltransferase GtfA	gtfA	SAOUHSC_02984	NC_007795.1:2749271-2752131	mut_A	wt_R	OK	92.2427	128.622	0.479628	1.28024	0.0273	0.0467674	yes
	hypothetical protein	hypothetical protein	SAOUHSC_00335	NC_007795.1:346193-347327	mut_A	wt_R	OK	12.9943	18.1079	0.478744	1.71798	0.0024	0.00502896	yes
	RNA methyltransferase	rumA	SAOUHSC_02113	NC_007795.1:1985146-1986508	mut_A	wt_R	OK	79.2689	110.414	0.478102	1.95166	0.00075	0.00173402	yes
	peptidoglycan pentaglycine interpeptide biosynthesis protein FmhB	femX	SAOUHSC_02527	NC_007795.1:2330433-2331699	mut_A	wt_R	OK	228.244	317.676	0.47698	1.96593	0.00085	0.0019415	yes
	oligopeptide ABC transporter ATP-binding protein	opp-3F	SAOUHSC_00926	NC_007795.1:896023-898037	mut_A	wt_R	OK	74.0487	103.055	0.476866	1.35807	0.01805	0.0322228	yes
	hypothetical protein	hypothetical protein	SAOUHSC_02911	NC_007795.1:2678160-2678883	mut_A	wt_R	OK	51.0019	70.836	0.473932	1.85453	0.0013	0.00286816	yes
	hypothetical protein	hypothetical protein	SAOUHSC_02013	NC_007795.1:1922321-1922837	mut_A	wt_R	OK	488.548	677.679	0.472103	1.93735	0.001	0.00225275	yes
	hypothetical protein	hypothetical protein	SAOUHSC_00301	NC_007795.1:316639-317467	mut_A	wt_R	OK	62.3701	86.4718	0.471375	1.88263	0.0014	0.003075	yes
	DNA-binding response regulator	airR	SAOUHSC_01980	NC_007795.1:1884699-1885323	mut_A	wt_R	OK	68.9859	95.584	0.470468	1.85328	0.0011	0.00246224	yes
	aspartate kinase	lysC	SAOUHSC_01394	NC_007795.1:1336827-1338033	mut_A	wt_R	OK	53.1221	73.5696	0.469798	1.78266	0.00265	0.0055199	yes
	molybdenum cofactor biosynthesis protein A	moaA	SAOUHSC_02536	NC_007795.1:2336045-2337068	mut_A	wt_R	OK	287.093	397.549	0.469612	1.93615	0.0009	0.00204621	yes
		sarZ	SAOUHSC_02669	NC_007795.1:2454270-2454717	mut_A	wt_R	OK	1037.71	1436.85	0.469507	1.93323	0.0008	0.00183411	yes
	bifunctional N-acetylglucosamine-1-phosphate uridyltransferase/glucosamine-1-phosphate acetyltransferase	glmU	SAOUHSC_00471	NC_007795.1:469574-470927	mut_A	wt_R	OK	506.091	700.733	0.469468	1.94486	0.00095	0.0021559	yes
	hypothetical protein	hypothetical protein	SAOUHSC_01061	NC_007795.1:1025817-1026300	mut_A	wt_R	OK	180.535	249.707	0.467959	1.89443	0.00135	0.00297048	yes
	hypothetical protein	hypothetical protein	SAOUHSC_02110	NC_007795.1:1982507-1983062	mut_A	wt_R	OK	207.891	287.462	0.467543	1.90778	0.001	0.00225275	yes
	hypothetical protein	hypothetical protein	SAOUHSC_01660	NC_007795.1:1572586-1573687	mut_A	wt_R	OK	117.259	161.926	0.46563	1.907	0.0006	0.00141244	yes
	hypothetical protein	graS	SAOUHSC_00666	NC_007795.1:652087-653795	mut_A	wt_R	OK	63.1048	87.0949	0.464839	1.54931	0.0059	0.0115099	yes
	ATP:guanido phosphotransferase	mcsB	SAOUHSC_00504	NC_007795.1:503726-505212	mut_A	wt_R	OK	365.758	504.313	0.463431	1.59433	0.0055	0.0107809	yes
	hypothetical protein	lpl3	SAOUHSC_00402	NC_007795.1:405464-406283	mut_A	wt_R	OK	20.8367	28.7175	0.462804	1.67305	0.0034	0.00692958	yes
	hypothetical protein	hypothetical protein	SAOUHSC_01029	NC_007795.1:998390-1000109	mut_A	wt_R	OK	3756.49	5169.1	0.460527	1.89938	0.001	0.00225275	yes
	hypothetical protein	hypothetical protein	SAOUHSC_01480	NC_007795.1:1436760-1437864	mut_A	wt_R	OK	290.407	399.575	0.460388	1.90037	0.001	0.00225275	yes
	hypothetical protein	hypothetical protein	SAOUHSC_03020	NC_007795.1:2793782-2794337	mut_A	wt_R	OK	13.3297	18.34	0.460343	1.36509	0.0189	0.0335697	yes
	hypothetical protein	hypothetical protein	SAOUHSC_01044	NC_007795.1:1013460-1013736	mut_A	wt_R	OK	144.911	199.147	0.458669	1.67981	0.00405	0.00810659	yes
	glutamate-1-semialdehyde aminotransferase	gsaB	SAOUHSC_02000	NC_007795.1:1909258-1910548	mut_A	wt_R	OK	200.249	275.162	0.458491	1.8888	0.00085	0.0019415	yes
	6-phospho-beta-galactosidase	lacG	SAOUHSC_02449	NC_007795.1:2273154-2274567	mut_A	wt_R	OK	11.0466	15.1651	0.457142	1.662	0.0044	0.00877859	yes
	DNA gyrase subunit A	gyrA	SAOUHSC_00006	NC_007795.1:7004-9668	mut_A	wt_R	OK	592.926	813.88	0.456962	1.88831	0.0011	0.00246224	yes
	hypothetical protein	plsY	SAOUHSC_01350	NC_007795.1:1291391-1292000	mut_A	wt_R	OK	484.452	664.954	0.4569	1.88183	0.0008	0.00183411	yes
	chaperone protein HchA	hchA	SAOUHSC_00533	NC_007795.1:537594-538473	mut_A	wt_R	OK	1634.7	2243.03	0.456421	1.88377	0.00155	0.00336243	yes
	hypothetical protein	walJ	SAOUHSC_00024	NC_007795.1:29976-30777	mut_A	wt_R	OK	53.862	73.8732	0.455784	1.80273	0.00215	0.00455164	yes
	dihydroxy-acid dehydratase	ilvD	SAOUHSC_02281	NC_007795.1:2111805-2113494	mut_A	wt_R	OK	11.6113	15.8965	0.45318	1.65804	0.0037	0.0074852	yes
	lipid kinase	dgkB	SAOUHSC_02114	NC_007795.1:1986588-1987536	mut_A	wt_R	OK	324.916	444.319	0.451532	1.85858	0.00125	0.00277027	yes
	hypothetical protein	metX	SAOUHSC_00013	NC_007795.1:16105-17074	mut_A	wt_R	OK	31.3026	42.7988	0.451287	1.73862	0.0026	0.00542494	yes
	(dimethylallyl)adenosine tRNA methylthiotransferase	miaB	SAOUHSC_01269	NC_007795.1:1223949-1225494	mut_A	wt_R	OK	257.046	351.237	0.450418	1.85414	0.0014	0.003075	yes
	dimethyladenosine transferase	ksgA	SAOUHSC_00464	NC_007795.1:465207-466101	mut_A	wt_R	OK	90.5125	123.637	0.449919	1.8299	0.00175	0.00376311	yes
	acetyl-CoA carboxylase biotin carboxylase	acetyl-CoA carboxylase biotin carboxylase	SAOUHSC_01709	NC_007795.1:1615286-1617400	mut_A	wt_R	OK	44.8171	61.0936	0.44697	1.4134	0.0139	0.0253101	yes
	fructose specific permease	fruA	SAOUHSC_00708	NC_007795.1:691928-693887	mut_A	wt_R	OK	691.041	941.785	0.446627	1.83755	0.0008	0.00183411	yes
	hypothetical protein	hypothetical protein	SAOUHSC_00334	NC_007795.1:344355-345827	mut_A	wt_R	OK	184.268	251.021	0.446004	1.41555	0.01285	0.0235727	yes
	phosphoribosylaminoimidazole-succinocarboxamide synthase	purC	SAOUHSC_01010	NC_007795.1:980918-981886	mut_A	wt_R	OK	56.6393	77.1546	0.445948	1.62135	0.00455	0.00905583	yes
	hypothetical protein	hypothetical protein	SAOUHSC_00755	NC_007795.1:738231-738552	mut_A	wt_R	OK	326.168	443.786	0.444248	1.78659	0.0027	0.00560506	yes
	hypothetical protein	mpsC	SAOUHSC_00414	NC_007795.1:417875-418238	mut_A	wt_R	OK	492.599	669.5	0.442672	1.80988	0.00175	0.00376311	yes
	Holliday junction DNA helicase RuvB	ruvB	SAOUHSC_01750	NC_007795.1:1654803-1655808	mut_A	wt_R	OK	483.475	655.857	0.439939	1.81537	0.00145	0.00317914	yes
	cell wall biosynthesis protein ScdA	scdA	SAOUHSC_00229	NC_007795.1:250590-251265	mut_A	wt_R	OK	470.154	637.213	0.438642	1.80714	0.0016	0.00346174	yes
	SsrA-binding protein	smpB	SAOUHSC_00804	NC_007795.1:787742-788207	mut_A	wt_R	OK	427.383	579.055	0.438169	1.79153	0.0013	0.00286816	yes
	cell division protein FtsZ	ftsZ	SAOUHSC_01150	NC_007795.1:1101601-1102774	mut_A	wt_R	OK	2572.3	3482.97	0.437262	1.80228	0.002	0.00427826	yes
	tRNA pseudouridine synthase B	truB	SAOUHSC_01248	NC_007795.1:1199433-1200351	mut_A	wt_R	OK	65.5783	88.7761	0.436954	1.75937	0.0021	0.00446114	yes
	hypothetical protein	umuC	SAOUHSC_01363	NC_007795.1:1306258-1307521	mut_A	wt_R	OK	41.7913	56.5617	0.436623	1.75515	0.00215	0.00455164	yes
	30S ribosomal protein S14	rpsN	SAOUHSC_02499	NC_007795.1:1272236-1272506	mut_A	wt_R	OK	158.058	213.825	0.43598	1.5923	0.0056	0.0109594	yes
	hypothetical protein	hypothetical protein	SAOUHSC_00457	NC_007795.1:459624-460591	mut_A	wt_R	OK	46.972	63.5155	0.435308	1.50464	0.0083	0.0157546	yes
	preprotein translocase subunit YajC	yajC	SAOUHSC_01747	NC_007795.1:1652335-1652596	mut_A	wt_R	OK	903.434	1221.35	0.434981	1.77611	0.00205	0.00437002	yes
	hypothetical protein	hypothetical protein	SAOUHSC_02525	NC_007795.1:2327149-2330317	mut_A	wt_R	OK	119.695	161.678	0.43376	1.78681	0.00155	0.00336243	yes
	monovalent cation/H+ antiporter subunit E	mnhE	SAOUHSC_00885	NC_007795.1:848192-849299	mut_A	wt_R	OK	235.626	317.759	0.431435	1.30336	0.02265	0.039461	yes
	epimerase/dehydratase	epimerase/dehydratase	SAOUHSC_02737	NC_007795.1:2516693-2517545	mut_A	wt_R	OK	284.9	383.834	0.430027	1.76806	0.0019	0.00407498	yes
	hypothetical protein	hypothetical protein	SAOUHSC_01072	NC_007795.1:1038191-1038446	mut_A	wt_R	OK	99.7483	134.352	0.42965	1.4259	0.01415	0.0256893	yes
	methylated-DNA--protein-cysteine methyltransferase	methylated-DNA--protein-cysteine methyltransferase	SAOUHSC_02861	NC_007795.1:2632903-2633425	mut_A	wt_R	OK	301.966	406.706	0.429598	1.75695	0.0034	0.00692958	yes
	fibrinogen-binding protein-like protein	ecb	SAOUHSC_01110	NC_007795.1:1070536-1070866	mut_A	wt_R	OK	271.022	364.838	0.428845	1.71786	0.00275	0.00569444	yes
	acyl carrier protein	acpP	SAOUHSC_01201	NC_007795.1:1151544-1151778	mut_A	wt_R	OK	5727.73	7680.41	0.42322	1.74409	0.00245	0.00512936	yes
	hypothetical protein	corA2	SAOUHSC_02660	NC_007795.1:2443897-2444842	mut_A	wt_R	OK	145.491	194.901	0.421809	1.72761	0.00235	0.00493259	yes
	ica operon transcriptional regulator IcaR	icaR	SAOUHSC_03001	NC_007795.1:2774449-2775010	mut_A	wt_R	OK	211.512	283.313	0.421655	1.71381	0.0028	0.0057931	yes
	7-cyano-7-deazaguanine reductase	queF	SAOUHSC_00739	NC_007795.1:724593-725094	mut_A	wt_R	OK	313.997	420.293	0.420644	1.72011	0.0036	0.00730091	yes
	hypothetical protein	hypothetical protein	SAOUHSC_01192	NC_007795.1:1143604-1143979	mut_A	wt_R	OK	345.789	462.762	0.420378	1.71154	0.0023	0.00483177	yes
	L-asparaginase	ansA	SAOUHSC_01497	NC_007795.1:1451216-1452185	mut_A	wt_R	OK	192.411	257.49	0.420326	1.72741	0.00275	0.00569444	yes
	signal peptidase IB	spsB	SAOUHSC_00903	NC_007795.1:867743-868211	mut_A	wt_R	OK	340.588	455.786	0.420326	1.72172	0.0027	0.00560506	yes
	transcriptional regulator	msrR	SAOUHSC_01361	NC_007795.1:1304854-1305838	mut_A	wt_R	OK	296.502	396.721	0.420085	1.72301	0.0031	0.00634971	yes
	branched-chain amino acid aminotransferase	ilvE	SAOUHSC_00536	NC_007795.1:541782-543005	mut_A	wt_R	OK	317.142	424.245	0.419767	1.72644	0.00305	0.0062525	yes
	RNase J1	rnjA	SAOUHSC_01035	NC_007795.1:1004297-1006213	mut_A	wt_R	OK	738.705	988.019	0.419541	1.71939	0.0025	0.00522959	yes
	hypothetical protein	hypothetical protein	SAOUHSC_02382	NC_007795.1:2203638-2204052	mut_A	wt_R	OK	403.029	538.467	0.417974	1.70087	0.00275	0.00569444	yes
	malate:quinone oxidoreductase	lqo	SAOUHSC_02927	NC_007795.1:2692737-2694234	mut_A	wt_R	OK	6286.87	8390.23	0.416368	1.7091	0.0037	0.0074852	yes
	peptide deformylase	def	SAOUHSC_01038	NC_007795.1:1006693-1007245	mut_A	wt_R	OK	449.141	599.303	0.416116	1.70975	0.00305	0.0062525	yes
	methicillin resistance factor FemA	femA	SAOUHSC_01373	NC_007795.1:1317075-1318338	mut_A	wt_R	OK	185.37	247.31	0.415916	1.70261	0.003	0.00617057	yes
	hypothetical protein	hypothetical protein	SAOUHSC_02460	NC_007795.1:2283134-2283983	mut_A	wt_R	OK	117.901	157.209	0.415102	1.69162	0.00345	0.00701985	yes
	hypothetical protein	hypothetical protein	SAOUHSC_00276	NC_007795.1:293072-293573	mut_A	wt_R	OK	19.1363	25.5018	0.414286	1.30171	0.02505	0.0432746	yes
	hypothetical protein	ndh2	SAOUHSC_00878	NC_007795.1:841799-843008	mut_A	wt_R	OK	2009.98	2674.15	0.411897	1.69086	0.0027	0.00560506	yes
	S-adenosylmethionine:tRNA ribosyltransferase-isomerase	queA	SAOUHSC_01749	NC_007795.1:1653776-1654802	mut_A	wt_R	OK	355.911	473.461	0.411729	1.69643	0.00355	0.0072114	yes
	riboflavin biosynthesis protein RibF	ribC	SAOUHSC_01249	NC_007795.1:1200365-1201337	mut_A	wt_R	OK	232.476	308.743	0.409324	1.68506	0.00345	0.00701985	yes
	hypothetical protein	hypothetical protein	SAOUHSC_01450	NC_007795.1:1406643-1407966	mut_A	wt_R	OK	215.352	285.546	0.407024	1.65674	0.00385	0.00775676	yes
	hypothetical protein	hypothetical protein	SAOUHSC_02901	NC_007795.1:2670348-2671239	mut_A	wt_R	OK	11.8271	15.6712	0.406014	1.36123	0.018	0.0321569	yes
	homoserine dehydrogenase	hom	SAOUHSC_01320	NC_007795.1:1263418-1264699	mut_A	wt_R	OK	29.0142	38.4324	0.405566	1.59019	0.006	0.0116865	yes
	hypothetical protein	hypothetical protein	SAOUHSC_00683	NC_007795.1:670048-670738	mut_A	wt_R	OK	23.6255	31.2903	0.405373	1.44123	0.01305	0.0238684	yes
	hypothetical protein	corA	SAOUHSC_02624	NC_007795.1:2412779-2413727	mut_A	wt_R	OK	70.2471	92.8894	0.403076	1.62562	0.004	0.0080261	yes
	ornithine aminotransferase	argD	SAOUHSC_00150	NC_007795.1:161056-162241	mut_A	wt_R	OK	12.957	17.1302	0.402808	1.45157	0.01185	0.021918	yes
	hypothetical protein	mpfB	SAOUHSC_00854	NC_007795.1:824164-825205	mut_A	wt_R	OK	44.4296	58.6888	0.401565	1.59237	0.0055	0.0107809	yes
	2-dehydropantoate 2-reductase	panE	SAOUHSC_02920	NC_007795.1:2684417-2685278	mut_A	wt_R	OK	144.111	190.238	0.400627	1.64139	0.00445	0.00886397	yes
	pyruvate kinase	pykA	SAOUHSC_01806	NC_007795.1:1707965-1709723	mut_A	wt_R	OK	2825.24	3721.62	0.397555	1.63527	0.004	0.0080261	yes
	hypothetical protein	ctsR	SAOUHSC_00502	NC_007795.1:503168-503630	mut_A	wt_R	OK	510.624	672.441	0.397145	1.62501	0.00405	0.00810659	yes
	sensory box histidine kinase VicK	walK	SAOUHSC_00021	NC_007795.1:25644-27471	mut_A	wt_R	OK	373.587	491.388	0.395421	1.63737	0.0059	0.0115099	yes
	threonyl-tRNA synthetase	thrS	SAOUHSC_01788	NC_007795.1:1685755-1687693	mut_A	wt_R	OK	1011.64	1329.86	0.394575	1.62953	0.00535	0.0105204	yes
	cyclophilin-type peptidyl-prolyl cis-trans isomerase	ppiB	SAOUHSC_00891	NC_007795.1:854534-855128	mut_A	wt_R	OK	333.947	438.915	0.394325	1.61753	0.00505	0.0100024	yes
	hypothetical protein	thrR	SAOUHSC_01752	NC_007795.1:1656455-1656911	mut_A	wt_R	OK	487.192	639.591	0.39266	1.61214	0.00485	0.00962177	yes
	hypothetical protein	hypothetical protein	SAOUHSC_00874	NC_007795.1:838974-839298	mut_A	wt_R	OK	207.325	272.092	0.392205	1.52277	0.00905	0.0170729	yes
	hypothetical protein	hypothetical protein	SAOUHSC_00828	NC_007795.1:805314-805932	mut_A	wt_R	OK	21.4352	28.1047	0.390825	1.33607	0.0198	0.0350165	yes
	ABC transporter ATP-binding protein	vga	SAOUHSC_02274	NC_007795.1:2104733-2106662	mut_A	wt_R	OK	64.8073	84.9221	0.389984	1.59764	0.00495	0.00981225	yes
	recombination protein RecR	recR	SAOUHSC_00445	NC_007795.1:447370-447967	mut_A	wt_R	OK	852.871	1116.37	0.388418	1.5991	0.0053	0.0104304	yes
	succinate dehydrogenase flavoprotein subunit	sdhA	SAOUHSC_01104	NC_007795.1:1065335-1067917	mut_A	wt_R	OK	1065.88	1394.98	0.388197	1.28583	0.0274	0.0468734	yes
	cation transporter E1-E2 family ATPase	copZ	SAOUHSC_02874	NC_007795.1:2647868-2648075	mut_A	wt_R	OK	207.793	271.388	0.385208	1.28401	0.02295	0.0399272	yes
	hypothetical protein	ftsK	SAOUHSC_01857	NC_007795.1:1763158-1766983	mut_A	wt_R	OK	227.316	296.827	0.384922	1.59273	0.00605	0.0117652	yes
	PTS system glucose-specific protein	glcA	SAOUHSC_00155	NC_007795.1:166582-168660	mut_A	wt_R	OK	616.48	803.868	0.382904	1.56095	0.00705	0.0135598	yes
	1,4-dihydroxy-2-naphthoate octaprenyltransferase	menA	SAOUHSC_00980	NC_007795.1:951801-952740	mut_A	wt_R	OK	267.243	348.168	0.381632	1.57266	0.00645	0.0124937	yes
	hypothetical protein	walH	SAOUHSC_00022	NC_007795.1:27514-28798	mut_A	wt_R	OK	456.028	593.935	0.381181	1.57533	0.0063	0.0122128	yes
	hypothetical protein	hypothetical protein	SAOUHSC_00302	NC_007795.1:317539-318739	mut_A	wt_R	OK	18.0779	23.5424	0.381035	1.43142	0.01275	0.0234242	yes
	trigger factor	tig	SAOUHSC_01779	NC_007795.1:1679286-1680588	mut_A	wt_R	OK	2683.31	3493.18	0.380531	1.56978	0.0068	0.01312	yes
	hypothetical protein	hypothetical protein	SAOUHSC_01813	NC_007795.1:1719076-1720375	mut_A	wt_R	OK	92.6012	120.399	0.378714	1.55184	0.0069	0.0132817	yes
	hypothetical protein	hypothetical protein	SAOUHSC_01762	NC_007795.1:1662379-1662664	mut_A	wt_R	OK	650.155	844.661	0.377589	1.53447	0.00685	0.0131958	yes
	hypothetical protein	hypothetical protein	SAOUHSC_00962	NC_007795.1:939708-939927	mut_A	wt_R	OK	1590.55	2065.35	0.376854	1.4559	0.0125	0.0229993	yes
	hypothetical protein	gmpA	SAOUHSC_00423	NC_007795.1:424709-425735	mut_A	wt_R	OK	34.2614	44.4777	0.376499	1.44339	0.01305	0.0238684	yes
	tRNA pseudouridine synthase A	truA	SAOUHSC_02480	NC_007795.1:2300415-2301219	mut_A	wt_R	OK	191.27	247.996	0.374709	1.5359	0.00755	0.0144312	yes
	hypothetical protein	traP	SAOUHSC_01964	NC_007795.1:1870107-1870611	mut_A	wt_R	OK	2419.88	3136.95	0.374427	1.55002	0.0084	0.0159322	yes
	glutathione peroxidase	bsaA	SAOUHSC_01282	NC_007795.1:1239094-1239571	mut_A	wt_R	OK	467.559	606.012	0.374199	1.53429	0.008	0.0152322	yes
	high affinity nickel transporter	nixA	SAOUHSC_03033	NC_007795.1:2805005-2806022	mut_A	wt_R	OK	15.5905	20.2062	0.37413	1.34545	0.01915	0.0339892	yes
	hypothetical protein	esxC	SAOUHSC_00264	NC_007795.1:285846-286239	mut_A	wt_R	OK	53.5157	69.3202	0.373313	1.31802	0.02145	0.0375833	yes
	undecaprenyl pyrophosphate phosphatase	uppP	SAOUHSC_00691	NC_007795.1:674808-675684	mut_A	wt_R	OK	151.025	195.574	0.372926	1.52651	0.0079	0.0150885	yes
	hypothetical protein	hypothetical protein	SAOUHSC_02131	NC_007795.1:2004153-2004910	mut_A	wt_R	OK	513.572	664.925	0.372625	1.50356	0.0071	0.0136453	yes
	monovalent cation/H+ antiporter subunit D	mnhD	SAOUHSC_00886	NC_007795.1:849300-851119	mut_A	wt_R	OK	174.677	225.861	0.37075	1.36378	0.0166	0.0298509	yes
	hypothetical protein	pde2	SAOUHSC_01812	NC_007795.1:1717874-1718816	mut_A	wt_R	OK	231.072	298.458	0.369186	1.51631	0.0073	0.0139642	yes
	hypothetical protein	isdH	SAOUHSC_01843	NC_007795.1:1747418-1750194	mut_A	wt_R	OK	7.90036	10.198	0.368294	1.39328	0.01635	0.0294228	yes
	hypothetical protein	hypothetical protein	SAOUHSC_02370	NC_007795.1:2192646-2193507	mut_A	wt_R	OK	58.827	75.9282	0.368158	1.46811	0.011	0.0205311	yes
	hypothetical protein	hypothetical protein	SAOUHSC_00949	NC_007795.1:922422-923991	mut_A	wt_R	OK	10.1033	13.0363	0.367698	1.33328	0.0215	0.0376441	yes
	chorismate synthase	aroC	SAOUHSC_01483	NC_007795.1:1440409-1441576	mut_A	wt_R	OK	108.567	140.059	0.367445	1.50649	0.0083	0.0157546	yes
	hypothetical protein	hypothetical protein	SAOUHSC_03016	NC_007795.1:2789401-2790526	mut_A	wt_R	OK	22.3819	28.8126	0.364368	1.38628	0.0158	0.0284747	yes
	replicative DNA helicase	dnaC	SAOUHSC_00018	NC_007795.1:20765-22166	mut_A	wt_R	OK	443.236	569.261	0.361016	1.49153	0.0089	0.0168157	yes
	hypothetical protein	sbnI	SAOUHSC_00083	NC_007795.1:90202-90967	mut_A	wt_R	OK	21.6585	27.8003	0.360168	1.29093	0.02405	0.0416055	yes
	hypothetical protein	hypothetical protein	SAOUHSC_02591	NC_007795.1:2383426-2383965	mut_A	wt_R	OK	167.349	214.784	0.360023	1.29863	0.0221	0.0386122	yes
	penicillin-binding protein 3	pbp3	SAOUHSC_01652	NC_007795.1:1564942-1567018	mut_A	wt_R	OK	265.69	340.51	0.357955	1.48137	0.0096	0.0180689	yes
	phosphoribosylamine--glycine ligase	purD	SAOUHSC_01018	NC_007795.1:989308-990556	mut_A	wt_R	OK	439.69	563.455	0.357815	1.47745	0.0098	0.0184031	yes
	hypothetical protein	hypothetical protein	SAOUHSC_00734	NC_007795.1:720394-720937	mut_A	wt_R	OK	47.4168	60.6735	0.355668	1.32414	0.02	0.0352688	yes
	hypothetical protein	hypothetical protein	SAOUHSC_02383	NC_007795.1:2204509-2205883	mut_A	wt_R	OK	284.855	364.235	0.354641	1.45919	0.01155	0.02146	yes
	molybdopterin converting factor subunit 1	moaD	SAOUHSC_02538	NC_007795.1:2337693-2337927	mut_A	wt_R	OK	373.385	477.088	0.353592	1.35711	0.01675	0.0300986	yes
	2,3,4,5-tetrahydropyridine-2,6-dicarboxylate N-acetyltransferase	dapD	SAOUHSC_01398	NC_007795.1:1340720-1341440	mut_A	wt_R	OK	58.7058	74.9821	0.353043	1.35435	0.0196	0.0347378	yes
	hypothetical protein	polX	SAOUHSC_01098	NC_007795.1:1057683-1059396	mut_A	wt_R	OK	172.278	219.965	0.35253	1.455	0.0115	0.0213832	yes
	hypothetical protein	hypothetical protein	SAOUHSC_02627	NC_007795.1:2414838-2415741	mut_A	wt_R	OK	439.257	559.947	0.350225	1.44098	0.0112	0.0208569	yes
	queuine tRNA-ribosyltransferase	tgt	SAOUHSC_01748	NC_007795.1:1652614-1653754	mut_A	wt_R	OK	374.79	477.72	0.350081	1.43855	0.01235	0.0227573	yes
	hypothetical protein	ftsH	SAOUHSC_00486	NC_007795.1:483391-485485	mut_A	wt_R	OK	929.831	1184.94	0.349777	1.44483	0.0109	0.0203599	yes
	accessory regulator A	sarA	SAOUHSC_00620	NC_007795.1:611300-611675	mut_A	wt_R	OK	1538.51	1960.58	0.349746	1.4324	0.01285	0.0235727	yes
	transcriptional regulator Spx	spxA	SAOUHSC_00934	NC_007795.1:906831-907227	mut_A	wt_R	OK	11914.5	15181	0.349547	1.43982	0.0123	0.0226822	yes
	extramembranal protein	dltD	SAOUHSC_00872	NC_007795.1:836960-838369	mut_A	wt_R	OK	1086.31	1383.65	0.34904	1.40295	0.01415	0.0256893	yes
	hypothetical protein	hypothetical protein	SAOUHSC_02613	NC_007795.1:2403615-2404269	mut_A	wt_R	OK	93.8043	118.827	0.34114	1.36598	0.0179	0.0320247	yes
	hypothetical protein	hypothetical protein	SAOUHSC_00718	NC_007795.1:702444-703029	mut_A	wt_R	OK	130.626	165.268	0.339364	1.34704	0.01755	0.0314672	yes
	hypothetical protein	hypothetical protein	SAOUHSC_00281	NC_007795.1:296346-297171	mut_A	wt_R	OK	614.9	776.442	0.336528	1.37354	0.01765	0.0316235	yes
	ABC transporter	znuC	SAOUHSC_01657	NC_007795.1:1569315-1570101	mut_A	wt_R	OK	223.621	282.104	0.335169	1.37256	0.01825	0.0325091	yes
	4-hydroxy-tetrahydrodipicolinate synthase	dapA	SAOUHSC_01396	NC_007795.1:1339087-1339975	mut_A	wt_R	OK	60.2317	75.9643	0.334799	1.2637	0.02935	0.049897	yes
	hypothetical protein	mhqR	SAOUHSC_02826	NC_007795.1:2605074-2605509	mut_A	wt_R	OK	97.2011	122.483	0.333532	1.28861	0.02635	0.0452345	yes
	phenylalanyl-tRNA synthetase subunit beta	pheT	SAOUHSC_01093	NC_007795.1:1051882-1055343	mut_A	wt_R	OK	361.857	455.865	0.333186	1.22999	0.0291	0.0495748	yes
	hypothetical protein	cozEa	SAOUHSC_00948	NC_007795.1:920995-922081	mut_A	wt_R	OK	343.565	432.652	0.332624	1.36827	0.0182	0.0324435	yes
	hypothetical protein	hypothetical protein	SAOUHSC_01896	NC_007795.1:1807911-1808136	mut_A	wt_R	OK	553.676	696.4	0.330874	1.30073	0.0256	0.04407	yes
	glutamate racemase	murI	SAOUHSC_01106	NC_007795.1:1068152-1068953	mut_A	wt_R	OK	206.682	259.224	0.326785	1.33856	0.021	0.0368474	yes
	23S rRNA (adenine(2503)-C(2))-methyltransferase RlmN	rlmN	SAOUHSC_01185	NC_007795.1:1136361-1137456	mut_A	wt_R	OK	755.526	947.125	0.326074	1.35211	0.01815	0.0323778	yes
	molybdopterin-guanine dinucleotide biosynthesis protein MobA	mobA	SAOUHSC_02537	NC_007795.1:2337087-2337687	mut_A	wt_R	OK	243.858	305.086	0.323172	1.32279	0.02135	0.0374348	yes
	hypothetical protein	hypothetical protein	SAOUHSC_01073	NC_007795.1:1038448-1038838	mut_A	wt_R	OK	145.558	182.044	0.322693	1.26781	0.02625	0.0451258	yes
	hypothetical protein	hypothetical protein	SAOUHSC_00909	NC_007795.1:878825-879650	mut_A	wt_R	OK	148.366	185.55	0.322648	1.31764	0.0232	0.0402482	yes
	quinol oxidase subunit IV	qoxD	SAOUHSC_00999	NC_007795.1:972595-972874	mut_A	wt_R	OK	7622.38	9531.64	0.322483	1.3212	0.02155	0.0377048	yes
	methionyl-tRNA synthetase	metS	SAOUHSC_00461	NC_007795.1:461716-463690	mut_A	wt_R	OK	830.306	1034.83	0.317678	1.31295	0.0197	0.0348898	yes
	hypothetical protein	ktrD	SAOUHSC_00959	NC_007795.1:935434-936793	mut_A	wt_R	OK	220.818	275.15	0.31736	1.3091	0.023	0.0399859	yes
	hypothetical protein	hypothetical protein	SAOUHSC_00049	NC_007795.1:50358-53511	mut_A	wt_R	OK	36.1584	44.9779	0.314883	1.28982	0.02305	0.0400445	yes
	hypothetical protein	hypothetical protein	SAOUHSC_00569	NC_007795.1:572748-574233	mut_A	wt_R	OK	292.691	363.723	0.313464	1.29192	0.0255	0.0439594	yes
	Na+/H+ antiporter NhaC	nhaC	SAOUHSC_02573	NC_007795.1:2363233-2364634	mut_A	wt_R	OK	94.1177	116.816	0.311695	1.27879	0.02515	0.0434168	yes
	ABC transporter ATP-binding protein	sufC	SAOUHSC_00847	NC_007795.1:817631-818393	mut_A	wt_R	OK	356.16	441.141	0.308718	1.27137	0.02595	0.0446413	yes
	hypothetical protein	hypothetical protein	SAOUHSC_01271	NC_007795.1:1225886-1226378	mut_A	wt_R	OK	574.937	710.558	0.305549	1.25429	0.02885	0.049183	yes
	glyceraldehyde-3-phosphate dehydrogenase	gapA	SAOUHSC_00795	NC_007795.1:777184-778195	mut_A	wt_R	OK	19599.1	20071.8	0.0343834	0.141734	0.8051	0.849981	no
	RNasaY	rny	SAOUHSC_01263	NC_007795.1:1217619-1219179	mut_A	wt_R	OK	913.108	932.541	0.0303819	0.125415	0.8262	0.865241	no
	ica operon transcriptional regulator IcaR	icaR	SAOUHSC_03001	NC_007795.1:2774449-2775010	mut_A	wt_R	OK	211.512	283.313	0.421655	1.71381	0.0028	0.0057931	yes

## Sheet: down
		gene		locus	sample_1	sample_2	status	value_1	value_2	log2(fold_change)	test_stat	p_value	q_value	significant
	acetyl-CoA synthetase	acetyl-CoA synthetase	SAOUHSC_02929	NC_007795.1:2694918-2696517	mut_A	wt_R	OK	220.294	178.544	-0.303152	-1.25214	0.0285	0.0486537	yes
	carbamate kinase	arcC	SAOUHSC_02965	NC_007795.1:2726753-2727695	mut_A	wt_R	OK	138.815	112.242	-0.30655	-1.2513	0.0283	0.0483458	yes
	hypothetical protein	hypothetical protein	SAOUHSC_01254	NC_007795.1:1208725-1209439	mut_A	wt_R	OK	133.905	108.132	-0.308426	-1.24017	0.02915	0.0496256	yes
	hypothetical protein	hypothetical protein	SAOUHSC_00163	NC_007795.1:177270-178113	mut_A	wt_R	OK	448.143	361.616	-0.309504	-1.25654	0.02735	0.0468205	yes
	hypothetical protein	hypothetical protein	SAOUHSC_00309	NC_007795.1:323457-324483	mut_A	wt_R	OK	155.48	125.093	-0.313731	-1.28296	0.0233	0.0403932	yes
	hypothetical protein	hypothetical protein	SAOUHSC_00618	NC_007795.1:609376-610093	mut_A	wt_R	OK	349.357	280.081	-0.318861	-1.29116	0.02535	0.0437314	yes
	hypothetical protein	hypothetical protein	SAOUHSC_00055	NC_007795.1:57954-58722	mut_A	wt_R	OK	75.0427	59.9552	-0.323827	-1.28022	0.0256	0.04407	yes
	catabolite control protein A	ccpA	SAOUHSC_01850	NC_007795.1:1756345-1757335	mut_A	wt_R	OK	1204	961.623	-0.324286	-1.34173	0.01975	0.0349532	yes
	hypothetical protein	hypothetical protein	SAOUHSC_02424	NC_007795.1:2251815-2252331	mut_A	wt_R	OK	363.343	290.196	-0.324304	-1.32718	0.0203	0.035721	yes
	hypothetical protein	hypothetical protein	SAOUHSC_00056	NC_007795.1:58854-61053	mut_A	wt_R	OK	97.8497	78.1274	-0.32474	-1.33255	0.0203	0.035721	yes
	manganese transport protein MntH	mntH	SAOUHSC_01053	NC_007795.1:1020080-1021433	mut_A	wt_R	OK	50.6654	40.4442	-0.325067	-1.3068	0.02335	0.0404514	yes
	hypothetical protein	hypothetical protein	SAOUHSC_00996	NC_007795.1:968679-969150	mut_A	wt_R	OK	1113.05	888.31	-0.325378	-1.3434	0.01855	0.0330195	yes
	L-lactate dehydrogenase	ldh1	SAOUHSC_00206	NC_007795.1:228481-229291	mut_A	wt_R	OK	14435	11508.8	-0.326831	-1.34439	0.02095	0.0368121	yes
	hypothetical protein	hypothetical protein	SAOUHSC_01998	NC_007795.1:1907766-1908717	mut_A	wt_R	OK	471.72	375.982	-0.327268	-1.34737	0.01795	0.0320908	yes
	serine protease HtrA	htrA2	SAOUHSC_00958	NC_007795.1:933093-935418	mut_A	wt_R	OK	52.5419	41.7408	-0.332011	-1.35382	0.0172	0.0308847	yes
	glycerol kinase	glpK	SAOUHSC_01276	NC_007795.1:1233280-1234777	mut_A	wt_R	OK	544.864	431.976	-0.334945	-1.36387	0.0177	0.03169	yes
	monovalent cation/H+ antiporter subunit G	mnhG2	SAOUHSC_00632	NC_007795.1:620305-620764	mut_A	wt_R	OK	80.283	63.6391	-0.33518	-1.24923	0.0288	0.0491318	yes
	1-pyrroline-5-carboxylate dehydrogenase	rocA	SAOUHSC_02869	NC_007795.1:2642177-2643722	mut_A	wt_R	OK	323.3	255.572	-0.339143	-1.37378	0.01465	0.0265383	yes
	D-lactate dehydrogenase	D-lactate dehydrogenase	SAOUHSC_02875	NC_007795.1:2648164-2649163	mut_A	wt_R	OK	40.7164	32.1817	-0.339368	-1.31395	0.02245	0.0391403	yes
		sarX	SAOUHSC_00674	NC_007795.1:664260-664686	mut_A	wt_R	OK	1660.42	1309.85	-0.342147	-1.40478	0.0146	0.0264672	yes
	ribonucleotide-diphosphate reductase subunit beta	nrdF	SAOUHSC_00743	NC_007795.1:729364-730336	mut_A	wt_R	OK	1267.84	998.673	-0.344284	-1.42601	0.0127	0.0233498	yes
	ribonuclease III	rnc	SAOUHSC_01203	NC_007795.1:1151893-1152625	mut_A	wt_R	OK	82.1663	64.6885	-0.345038	-1.36802	0.0161	0.0289941	yes
	hypothetical protein	bmrU	SAOUHSC_00736	NC_007795.1:721560-722478	mut_A	wt_R	OK	48.6494	38.2956	-0.345244	-1.34244	0.0199	0.0351176	yes
	molybdenum ABC transporter permease	modB	SAOUHSC_02547	NC_007795.1:2343009-2343681	mut_A	wt_R	OK	494.811	388.156	-0.350242	-1.43946	0.0105	0.0196426	yes
	PTS system transporter subunit IIA	crr	SAOUHSC_01430	NC_007795.1:1367382-1368104	mut_A	wt_R	OK	2475.72	1940.94	-0.351095	-1.34425	0.01935	0.0343194	yes
	hypothetical protein	hypothetical protein	SAOUHSC_02150	NC_007795.1:2022518-2023082	mut_A	wt_R	OK	1513.96	1186.92	-0.351102	-1.45177	0.0138	0.0251653	yes
	hypothetical protein	tcaA	SAOUHSC_02635	NC_007795.1:2421819-2423202	mut_A	wt_R	OK	132.183	103.577	-0.351836	-1.44409	0.01335	0.0243628	yes
	phosphopyruvate hydratase	eno	SAOUHSC_00799	NC_007795.1:782056-783361	mut_A	wt_R	OK	11812.8	9232.18	-0.355607	-1.45597	0.01065	0.0199081	yes
	hypothetical protein	hypothetical protein	SAOUHSC_00659	NC_007795.1:646349-646847	mut_A	wt_R	OK	1295.78	1010.61	-0.358591	-1.4668	0.01025	0.0191895	yes
	DNA polymerase I	polA	SAOUHSC_01797	NC_007795.1:1693828-1696459	mut_A	wt_R	OK	520.719	405.735	-0.359966	-1.48753	0.0086	0.0162738	yes
	hypothetical protein	hypothetical protein	SAOUHSC_01512	NC_007795.1:1461362-1462280	mut_A	wt_R	OK	61.9178	48.2251	-0.360569	-1.42937	0.0132	0.0241248	yes
	recombination regulator RecX	recX	SAOUHSC_02011	NC_007795.1:1920092-1920911	mut_A	wt_R	OK	138.02	107.494	-0.360618	-1.46638	0.00975	0.0183231	yes
	hypothetical protein	hypothetical protein	SAOUHSC_00203	NC_007795.1:226420-226594	mut_A	wt_R	OK	2953.23	2292.59	-0.365314	-1.47917	0.0101	0.0189231	yes
	hypothetical protein	hypothetical protein	SAOUHSC_01408	NC_007795.1:1347707-1348844	mut_A	wt_R	OK	657.745	509.528	-0.368368	-1.52035	0.00825	0.0156839	yes
	hypothetical protein	mtlR	SAOUHSC_02401	NC_007795.1:2221119-2223252	mut_A	wt_R	OK	142.225	109.998	-0.370697	-1.49835	0.00895	0.0168972	yes
	nisin susceptibility-associated sensor histidine kinase	nsaS	SAOUHSC_02955	NC_007795.1:2717696-2718584	mut_A	wt_R	OK	464.29	358.981	-0.371121	-1.52724	0.0073	0.0139642	yes
	hypothetical protein	hypothetical protein	SAOUHSC_00535	NC_007795.1:540482-541448	mut_A	wt_R	OK	608.15	469.049	-0.37469	-1.5288	0.0067	0.0129474	yes
	hypothetical protein	hypothetical protein	SAOUHSC_02138	NC_007795.1:2011494-2012592	mut_A	wt_R	OK	33.6011	25.87	-0.377225	-1.45423	0.01175	0.0217822	yes
	inorganic polyphosphate/ATP-NAD kinase	ppnK	SAOUHSC_00943	NC_007795.1:914832-916493	mut_A	wt_R	OK	977.874	752.799	-0.377383	-1.38479	0.0157	0.028336	yes
	cardiolipin synthetase	cls1	SAOUHSC_01310	NC_007795.1:1253957-1255439	mut_A	wt_R	OK	466.195	358.291	-0.379802	-1.56742	0.0063	0.0122128	yes
	hypothetical protein	hypothetical protein	SAOUHSC_00406	NC_007795.1:407344-409720	mut_A	wt_R	OK	413.1	317.161	-0.381274	-1.38931	0.0145	0.0263053	yes
	ATP-dependent protease ATP-binding subunit HslU	hslU	SAOUHSC_01226	NC_007795.1:1178276-1179680	mut_A	wt_R	OK	1142.33	875.315	-0.384099	-1.57765	0.0062	0.0120379	yes
	hypothetical protein	hypothetical protein	SAOUHSC_00604	NC_007795.1:596703-597240	mut_A	wt_R	OK	567.773	434.831	-0.38486	-1.57748	0.00525	0.0103403	yes
	inositol monophosphatase family protein	imp	SAOUHSC_01055	NC_007795.1:1022387-1023215	mut_A	wt_R	OK	1740.66	1329.25	-0.389023	-1.60094	0.00525	0.0103403	yes
	aldehyde dehydrogenase	aldH	SAOUHSC_02142	NC_007795.1:2014925-2016305	mut_A	wt_R	OK	272.832	208.298	-0.389361	-1.60248	0.00525	0.0103403	yes
	hypothetical protein	hypothetical protein	SAOUHSC_02570	NC_007795.1:2359432-2361388	mut_A	wt_R	OK	7.83939	5.98344	-0.389765	-1.35989	0.0189	0.0335697	yes
	hypothetical protein	sfnaB	SAOUHSC_02434	NC_007795.1:2258965-2261903	mut_A	wt_R	OK	81.5192	62.1912	-0.390429	-1.47978	0.0088	0.0166395	yes
	hypothetical protein	hypothetical protein	SAOUHSC_01488	NC_007795.1:1444600-1445414	mut_A	wt_R	OK	79.2138	60.2976	-0.393651	-1.51213	0.0072	0.0138159	yes
	hypothetical protein	tatC	SAOUHSC_00328	NC_007795.1:341745-342402	mut_A	wt_R	OK	65.1649	49.3832	-0.400075	-1.53773	0.00795	0.0151605	yes
	hypothetical protein	hypothetical protein	SAOUHSC_01317	NC_007795.1:1260031-1260886	mut_A	wt_R	OK	1044.99	791.723	-0.400421	-1.65212	0.00465	0.00923245	yes
	hypothetical protein	hemX	SAOUHSC_01775	NC_007795.1:1674729-1675545	mut_A	wt_R	OK	371.115	280.974	-0.401433	-1.6503	0.00365	0.00739621	yes
	formate--tetrahydrofolate ligase	fhs	SAOUHSC_01845	NC_007795.1:1750439-1752107	mut_A	wt_R	OK	739.295	559.431	-0.402191	-1.66411	0.00395	0.00793873	yes
	regulatory protein SpoVG	spoVG	SAOUHSC_00469	NC_007795.1:468928-469231	mut_A	wt_R	OK	2887.03	2184.02	-0.402602	-1.66168	0.00465	0.00923245	yes
	D-isomer specific 2-hydroxyacid dehydrogenase NAD binding domain-containing protein	D-isomer specific 2-hydroxyacid dehydrogenase NAD binding domain-containing protein	SAOUHSC_00866	NC_007795.1:832810-833695	mut_A	wt_R	OK	488.402	369.31	-0.403236	-1.66123	0.00375	0.00757389	yes
	16S Ribosomal RNA	rrsD	SAOUHSC_R0003	NC_007795.1:1904930-1906485	mut_A	wt_R	OK	30.0759	22.6932	-0.406344	-1.5132	0.008	0.0152322	yes
	sodium, sulfate symporter	sodium, sulfate symporter	SAOUHSC_03030	NC_007795.1:2801301-2802720	mut_A	wt_R	OK	909.003	684.474	-0.409289	-1.69046	0.0029	0.00598992	yes
	peptidase T	pepT	SAOUHSC_00757	NC_007795.1:740289-741516	mut_A	wt_R	OK	563.178	423.958	-0.40967	-1.69315	0.0036	0.00730091	yes
	hypothetical protein	hypothetical protein	SAOUHSC_01958	NC_007795.1:1865525-1866080	mut_A	wt_R	OK	89.6576	67.4115	-0.411431	-1.59395	0.00565	0.0110485	yes
	excinuclease ABC subunit B	uvrB	SAOUHSC_00776	NC_007795.1:756469-757501	mut_A	wt_R	OK	430.956	321.858	-0.421117	-1.73658	0.00305	0.0062525	yes
	hypothetical protein	hypothetical protein	SAOUHSC_02367	NC_007795.1:2189428-2189950	mut_A	wt_R	OK	78.0026	58.1478	-0.423797	-1.60591	0.0052	0.0102747	yes
	hypothetical protein	sufB	SAOUHSC_00851	NC_007795.1:821758-823156	mut_A	wt_R	OK	1688.96	1258.63	-0.424279	-1.75268	0.0022	0.00464948	yes
	hypothetical protein	hypothetical protein	SAOUHSC_01724	NC_007795.1:1630710-1631379	mut_A	wt_R	OK	93.0829	69.3203	-0.425238	-1.68659	0.003	0.00617057	yes
	heme-degrading monooxygenase IsdI	isdI	SAOUHSC_00130	NC_007795.1:136124-136451	mut_A	wt_R	OK	148.065	110.185	-0.426303	-1.58455	0.00615	0.0119502	yes
	dihydroorotate dehydrogenase 2	pyrD	SAOUHSC_02909	NC_007795.1:2676480-2677545	mut_A	wt_R	OK	158.459	117.476	-0.431749	-1.74509	0.003	0.00617057	yes
	arginase	rocF	SAOUHSC_02409	NC_007795.1:2236149-2237058	mut_A	wt_R	OK	203.63	150.923	-0.432138	-1.76957	0.00205	0.00437002	yes
	excinuclease ABC subunit A	uvrA	SAOUHSC_00780	NC_007795.1:759661-762508	mut_A	wt_R	OK	746.23	552.471	-0.433721	-1.79256	0.00155	0.00336243	yes
	hypothetical protein	prsS	SAOUHSC_00200	NC_007795.1:222778-223921	mut_A	wt_R	OK	56.8579	42.015	-0.436458	-1.74516	0.00255	0.00532965	yes
	hypothetical protein	yabJ	SAOUHSC_00468	NC_007795.1:468476-468857	mut_A	wt_R	OK	1273.58	940.874	-0.436813	-1.80021	0.0012	0.00266186	yes
	hypothetical protein	hypothetical protein	SAOUHSC_00133	NC_007795.1:139400-140360	mut_A	wt_R	OK	38.186	28.2099	-0.436842	-1.67488	0.0041	0.0082	yes
	hypothetical protein	hypothetical protein	SAOUHSC_02568	NC_007795.1:2358273-2358600	mut_A	wt_R	OK	380.447	280.865	-0.43782	-1.7403	0.0024	0.00502896	yes
	hypothetical protein	hypothetical protein	SAOUHSC_02324	NC_007795.1:2156887-2157535	mut_A	wt_R	OK	155.431	114.723	-0.438126	-1.77251	0.0019	0.00407498	yes
	formamidopyrimidine-DNA glycosylase	mutM	SAOUHSC_01796	NC_007795.1:1692940-1693813	mut_A	wt_R	OK	399.733	294.944	-0.438596	-1.80446	0.0022	0.00464948	yes
	hypothetical protein	hypothetical protein	SAOUHSC_01781	NC_007795.1:1680750-1681680	mut_A	wt_R	OK	349.147	256.89	-0.442687	-1.82494	0.00115	0.00256018	yes
	hypothetical protein	flp	SAOUHSC_02736	NC_007795.1:2515105-2516602	mut_A	wt_R	OK	93.2127	68.5714	-0.442919	-1.80854	0.0011	0.00246224	yes
	D-isomer specific 2-hydroxyacid dehydrogenase NAD binding domain-containing protein	D-isomer specific 2-hydroxyacid dehydrogenase NAD binding domain-containing protein	SAOUHSC_02577	NC_007795.1:2367579-2368533	mut_A	wt_R	OK	1189.36	874.597	-0.443492	-1.83515	0.00115	0.00256018	yes
	teichoic acid biosynthesis protein F	tarF	SAOUHSC_00223	NC_007795.1:243804-244974	mut_A	wt_R	OK	161.956	119.087	-0.443579	-1.81328	0.0015	0.00327128	yes
	2-oxoglutarate dehydrogenase E1 component	sucA	SAOUHSC_01418	NC_007795.1:1357198-1359997	mut_A	wt_R	OK	976.761	717.738	-0.444548	-1.83604	0.00135	0.00297048	yes
	hypothetical protein	hypothetical protein	SAOUHSC_00919	NC_007795.1:890664-890850	mut_A	wt_R	OK	3399.19	2497.27	-0.444839	-1.81548	0.0021	0.00446114	yes
	acetate--CoA ligase	acsA	SAOUHSC_01846	NC_007795.1:1752546-1754253	mut_A	wt_R	OK	45.7836	33.6293	-0.445113	-1.79457	0.00205	0.00437002	yes
	2-deoxyribose-5-phosphate aldolase	deoC1	SAOUHSC_00100	NC_007795.1:104507-105170	mut_A	wt_R	OK	5604.5	4111.65	-0.446869	-1.8371	0.00145	0.00317914	yes
	hypothetical protein	eta	SAOUHSC_01133	NC_007795.1:1086146-1087094	mut_A	wt_R	OK	149.206	109.435	-0.447236	-1.82609	0.0017	0.00366842	yes
	D-alanine aminotransferase	dat	SAOUHSC_01867	NC_007795.1:1773872-1774721	mut_A	wt_R	OK	680.257	498.07	-0.44973	-1.85072	0.00075	0.00173402	yes
	hypothetical protein	spdA	SAOUHSC_01900	NC_007795.1:1810086-1810722	mut_A	wt_R	OK	22.9862	16.8269	-0.449996	-1.47728	0.01125	0.0209342	yes
	hypothetical protein	uspA1	SAOUHSC_01819	NC_007795.1:1724791-1725292	mut_A	wt_R	OK	7762.33	5675.99	-0.451617	-1.85037	0.00135	0.00297048	yes
	hypothetical protein	hypothetical protein	SAOUHSC_02980	NC_007795.1:2746394-2746955	mut_A	wt_R	OK	1020.88	746.188	-0.452207	-1.86408	0.0008	0.00183411	yes
	haloacid dehalogenase-like hydrolase	haloacid dehalogenase-like hydrolase	SAOUHSC_00538	NC_007795.1:543108-543792	mut_A	wt_R	OK	128.09	93.371	-0.456107	-1.83563	0.0017	0.00366842	yes
	endonuclease III	endonuclease III	SAOUHSC_00612	NC_007795.1:604015-604651	mut_A	wt_R	OK	13.8187	10.0671	-0.456969	-1.33185	0.0245	0.0423542	yes
	hypothetical protein	csa1A	SAOUHSC_00052	NC_007795.1:55461-56232	mut_A	wt_R	OK	31.4759	22.9036	-0.458675	-1.66494	0.00385	0.00775676	yes
	hypothetical protein	hypothetical protein	SAOUHSC_02842	NC_007795.1:2617233-2617437	mut_A	wt_R	OK	425.492	309.139	-0.460877	-1.63246	0.00395	0.00793873	yes
	phosphoenolpyruvate carboxykinase	pckA	SAOUHSC_01910	NC_007795.1:1819133-1820726	mut_A	wt_R	OK	798.405	579.444	-0.46245	-1.88777	0.0009	0.00204621	yes
	hypothetical protein	hypothetical protein	SAOUHSC_02147	NC_007795.1:2020417-2021739	mut_A	wt_R	OK	164.505	119.317	-0.463328	-1.75886	0.0023	0.00483177	yes
	hypothetical protein	hypothetical protein	SAOUHSC_01861	NC_007795.1:1768961-1770038	mut_A	wt_R	OK	227.232	164.626	-0.464979	-1.90687	0.00085	0.0019415	yes
	tRNA delta(2)-isopentenylpyrophosphate transferase	miaA	SAOUHSC_01280	NC_007795.1:1237689-1238625	mut_A	wt_R	OK	152.706	110.557	-0.465969	-1.90333	0.0012	0.00266186	yes
	hypothetical protein	hypothetical protein	SAOUHSC_02472	NC_007795.1:2295452-2296589	mut_A	wt_R	OK	256.737	185.494	-0.468917	-1.91064	0.00115	0.00256018	yes
	hypothetical protein	ydbM	SAOUHSC_02555	NC_007795.1:2349714-2350880	mut_A	wt_R	OK	198.788	143.452	-0.47067	-1.93297	0.0006	0.00141244	yes
	hypothetical protein	tet38	SAOUHSC_00099	NC_007795.1:103074-104427	mut_A	wt_R	OK	4346.75	3135.39	-0.471291	-1.92873	0.0008	0.00183411	yes
	hypothetical protein	hypothetical protein	SAOUHSC_02515	NC_007795.1:2318495-2318885	mut_A	wt_R	OK	304.402	219.499	-0.471762	-1.87856	0.00115	0.00256018	yes
	Glycerol uptake facilitator	glpF	SAOUHSC_01275	NC_007795.1:1232333-1233152	mut_A	wt_R	OK	2143.56	1543.33	-0.473964	-1.93903	0.00045	0.0010885	yes
	hypothetical protein	esaA	SAOUHSC_00258	NC_007795.1:276307-280009	mut_A	wt_R	OK	168.787	121.449	-0.474856	-1.85031	0.00105	0.0023589	yes
	aspartate kinase	thrD	SAOUHSC_01319	NC_007795.1:1261845-1263228	mut_A	wt_R	OK	6.06517	4.36343	-0.475085	-1.43838	0.0151	0.0273132	yes
	hypothetical protein	glpQ	SAOUHSC_00897	NC_007795.1:860763-861693	mut_A	wt_R	OK	113.481	81.5389	-0.476894	-1.88515	0.0005	0.00119766	yes
	ornithine carbamoyltransferase	arcB	SAOUHSC_02968	NC_007795.1:2729232-2730243	mut_A	wt_R	OK	96.1721	69.0968	-0.476999	-1.93054	0.0007	0.00162914	yes
	hypothetical protein	hypothetical protein	SAOUHSC_00401	NC_007795.1:404818-405127	mut_A	wt_R	OK	182.576	131.036	-0.47854	-1.79172	0.0016	0.00346174	yes
	hypothetical protein	kapB	SAOUHSC_00890	NC_007795.1:854087-854471	mut_A	wt_R	OK	50.297	36.0806	-0.479248	-1.56719	0.0073	0.0139642	yes
	2-oxoisovalerate dehydrogenase, E1 component subunit beta	bfmBAB	SAOUHSC_01612	NC_007795.1:1535923-1537899	mut_A	wt_R	OK	759.963	544.096	-0.482068	-1.42219	0.01185	0.021918	yes
	hypothetical protein	hypothetical protein	SAOUHSC_01405	NC_007795.1:1346287-1346596	mut_A	wt_R	OK	318.349	227.875	-0.482367	-1.89138	0.00095	0.0021559	yes
	hypothetical protein	hypothetical protein	SAOUHSC_01069	NC_007795.1:1035361-1036514	mut_A	wt_R	OK	175.896	125.811	-0.483465	-1.97036	0.00055	0.00130598	yes
	hypothetical protein	rarD	SAOUHSC_03031	NC_007795.1:2803132-2804041	mut_A	wt_R	OK	70.2103	50.1904	-0.48427	-1.92531	0.0008	0.00183411	yes
	hypothetical protein	fakB2	SAOUHSC_01433	NC_007795.1:1369155-1369995	mut_A	wt_R	OK	412.93	294.952	-0.485418	-1.99701	0.00045	0.0010885	yes
	hypothetical protein	hypothetical protein	SAOUHSC_02112	NC_007795.1:1984446-1984977	mut_A	wt_R	OK	211.762	151.217	-0.485821	-1.9491	0.00085	0.0019415	yes
	hypothetical protein	sasD	SAOUHSC_00094	NC_007795.1:100454-101054	mut_A	wt_R	OK	15767	11241.9	-0.488016	-2.0039	0.00055	0.00130598	yes
	2-oxoisovalerate dehydrogenase, E2 component, dihydrolipoamide acetyltransferase	bmfBB	SAOUHSC_01611	NC_007795.1:1534636-1535911	mut_A	wt_R	OK	854.337	608.998	-0.488368	-2.02349	0.00045	0.0010885	yes
	hypothetical protein	selX	SAOUHSC_00354	NC_007795.1:363893-364505	mut_A	wt_R	OK	51.0256	36.3213	-0.490408	-1.8198	0.00155	0.00336243	yes
	prolipoprotein diacylglyceryl transferase	lgt	SAOUHSC_00782	NC_007795.1:764107-764947	mut_A	wt_R	OK	242.123	172.198	-0.491671	-2.0126	0.0008	0.00183411	yes
	zinc metalloproteinase aureolysin	aur	SAOUHSC_02971	NC_007795.1:2732673-2734170	mut_A	wt_R	OK	76.7144	54.5085	-0.493016	-2.00452	0.0005	0.00119766	yes
	hydroxyethylthiazole kinase	thiM	SAOUHSC_02329	NC_007795.1:2159948-2162236	mut_A	wt_R	OK	118.552	84.1393	-0.494667	-1.27212	0.027	0.046318	yes
	hypothetical protein	hypothetical protein	SAOUHSC_00030	NC_007795.1:34711-36457	mut_A	wt_R	OK	38.0609	27.0113	-0.494745	-1.95887	0.00065	0.00151996	yes
	hypothetical protein	vraX	SAOUHSC_00561	NC_007795.1:569401-569569	mut_A	wt_R	OK	10296.3	7267.74	-0.502552	-1.99636	0.0009	0.00204621	yes
	transcriptional repressor CodY	codY	SAOUHSC_01228	NC_007795.1:1179704-1180478	mut_A	wt_R	OK	1408.68	993.279	-0.504077	-2.08178	0.0003	0.000746208	yes
	hypothetical protein	hypothetical protein	SAOUHSC_02853	NC_007795.1:2627401-2627620	mut_A	wt_R	OK	35703.4	25166.2	-0.504574	-2.0462	0.00025	0.000630123	yes
	hypothetical protein	hypothetical protein	SAOUHSC_00172	NC_007795.1:188731-189505	mut_A	wt_R	OK	89.8112	63.2665	-0.505455	-2.01151	0.00075	0.00173402	yes
	dihydrolipoamide succinyltransferase	sucB	SAOUHSC_01416	NC_007795.1:1355916-1357185	mut_A	wt_R	OK	755.39	531.944	-0.505948	-2.0901	0.0003	0.000746208	yes
	peptide ABC transporter substrate-binding protein	cntA	SAOUHSC_02767	NC_007795.1:2542856-2544455	mut_A	wt_R	OK	71.5204	50.3555	-0.506206	-2.0573	0.0004	0.000978131	yes
	hypothetical protein	hypothetical protein	SAOUHSC_00141	NC_007795.1:145404-145764	mut_A	wt_R	OK	1418.42	998.65	-0.50623	-2.05369	0.00025	0.000630123	yes
	hypothetical protein	norG	SAOUHSC_00064	NC_007795.1:69185-70583	mut_A	wt_R	OK	7.19525	5.05499	-0.509339	-1.59938	0.00605	0.0117652	yes
	hypothetical protein	sqr	SAOUHSC_00037	NC_007795.1:40820-42014	mut_A	wt_R	OK	54.2094	38.0686	-0.50994	-2.02595	0.0007	0.00162914	yes
	hypothetical protein	hypothetical protein	SAOUHSC_02006	NC_007795.1:1916185-1917163	mut_A	wt_R	OK	418.046	293.557	-0.510019	-2.09041	0.0002	0.000510373	yes
	antiholin-like protein LrgB	lrgB	SAOUHSC_00233	NC_007795.1:254121-255259	mut_A	wt_R	OK	520.403	364.855	-0.512305	-1.81401	0.0015	0.00327128	yes
	hypothetical protein	hypothetical protein	SAOUHSC_00774	NC_007795.1:755317-756201	mut_A	wt_R	OK	193.768	135.747	-0.513408	-1.98116	0.0003	0.000746208	yes
	hypothetical protein	vraA	SAOUHSC_00557	NC_007795.1:566071-567448	mut_A	wt_R	OK	6.16447	4.31839	-0.513482	-1.55735	0.00715	0.0137307	yes
	sucrose operon repressor	scrR	SAOUHSC_02269	NC_007795.1:2099587-2100538	mut_A	wt_R	OK	27.8011	19.4723	-0.513723	-1.8831	0.0015	0.00327128	yes
	hypothetical protein	hypothetical protein	SAOUHSC_01414	NC_007795.1:1354295-1354499	mut_A	wt_R	OK	1776.23	1241.82	-0.516364	-2.08231	0.0002	0.000510373	yes
	hypothetical protein	hypothetical protein	SAOUHSC_01761	NC_007795.1:1661432-1661906	mut_A	wt_R	OK	325.41	227.12	-0.518807	-2.1113	0.00025	0.000630123	yes
	hypothetical protein	recD2	SAOUHSC_01723	NC_007795.1:1628231-1630709	mut_A	wt_R	OK	115.283	80.4485	-0.519036	-2.13735	5e-05	0.00013743	yes
	hypothetical protein	hypothetical protein	SAOUHSC_00830	NC_007795.1:806086-806581	mut_A	wt_R	OK	1439.66	1004.51	-0.519239	-2.1374	0.00015	0.000389241	yes
	arginine deiminase	arcA	SAOUHSC_02969	NC_007795.1:2730275-2731511	mut_A	wt_R	OK	96.6171	67.325	-0.521135	-2.11366	0.00015	0.000389241	yes
	carbamoyl phosphate synthase large subunit	carB	SAOUHSC_01170	NC_007795.1:1117856-1122123	mut_A	wt_R	OK	347.775	242.088	-0.522621	-1.53012	0.0118	0.0218584	yes
	hypothetical protein	essB	SAOUHSC_00261	NC_007795.1:280021-281356	mut_A	wt_R	OK	60.9166	42.3208	-0.525469	-2.11775	0.00015	0.000389241	yes
	hypothetical protein	hypothetical protein	SAOUHSC_00322	NC_007795.1:335652-337054	mut_A	wt_R	OK	67.6231	46.8711	-0.528818	-2.09497	0.00035	0.000861862	yes
	hypothetical protein	hypothetical protein	SAOUHSC_02585	NC_007795.1:2377609-2378302	mut_A	wt_R	OK	574.526	398.065	-0.529369	-2.17852	5e-05	0.00013743	yes
	hypothetical protein	hypothetical protein	SAOUHSC_02900	NC_007795.1:2669371-2670202	mut_A	wt_R	OK	113.992	78.9717	-0.529526	-2.12703	0.00015	0.000389241	yes
	hypothetical protein	hypothetical protein	SAOUHSC_01957	NC_007795.1:1862280-1863069	mut_A	wt_R	OK	305.425	211.081	-0.53302	-2.13816	0.00025	0.000630123	yes
	hypothetical protein	hypothetical protein	SAOUHSC_01831	NC_007795.1:1736217-1736664	mut_A	wt_R	OK	287.833	198.816	-0.533801	-2.16089	0.0002	0.000510373	yes
	hypothetical protein	hypothetical protein	SAOUHSC_01324	NC_007795.1:1267835-1268229	mut_A	wt_R	OK	1742.12	1201.87	-0.535561	-2.18718	0.0001	0.000265946	yes
	2-Cys peroxiredoxin	tpx	SAOUHSC_01822	NC_007795.1:1727897-1728392	mut_A	wt_R	OK	2109.87	1449.77	-0.541325	-2.24008	0.0002	0.000510373	yes
	alpha amylase family protein	treC	SAOUHSC_00438	NC_007795.1:441634-443275	mut_A	wt_R	OK	410.259	280.959	-0.546176	-2.22058	0.0001	0.000265946	yes
	phospho-N-acetylmuramoyl-pentapeptide- transferase	mraY	SAOUHSC_01146	NC_007795.1:1096399-1097365	mut_A	wt_R	OK	132.711	90.6666	-0.549645	-2.23628	0.00025	0.000630123	yes
	hypothetical protein	menC	SAOUHSC_01915	NC_007795.1:1823011-1824267	mut_A	wt_R	OK	146.664	100.164	-0.550145	-1.84655	0.00225	0.00474293	yes
	hypothetical protein	hypothetical protein	SAOUHSC_00565	NC_007795.1:571746-572127	mut_A	wt_R	OK	116.381	79.3737	-0.552126	-2.05254	0.00055	0.00130598	yes
	DnaQ family exonuclease/DinG family helicase	dinG	SAOUHSC_01472	NC_007795.1:1427923-1430617	mut_A	wt_R	OK	172.977	117.401	-0.559134	-2.30646	0.0001	0.000265946	yes
	preprotein translocase subunit SecY	secY	SAOUHSC_02491	NC_007795.1:2758587-2759799	mut_A	wt_R	OK	22.5765	15.3118	-0.560174	-2.0845	0.00045	0.0010885	yes
	hypothetical protein	hypothetical protein	SAOUHSC_01005	NC_007795.1:977137-977455	mut_A	wt_R	OK	1678.95	1137.17	-0.562107	-2.31264	5e-05	0.00013743	yes
	porphobilinogen deaminase	hemC	SAOUHSC_01774	NC_007795.1:1673761-1674688	mut_A	wt_R	OK	363.133	245.72	-0.563485	-2.31404	0.0001	0.000265946	yes
	superantigen-like protein	ssl4	SAOUHSC_00389	NC_007795.1:391680-392607	mut_A	wt_R	OK	5.02466	3.39935	-0.563766	-1.41013	0.0148	0.0267903	yes
	permease domain-containing protein	nsaB	SAOUHSC_02953	NC_007795.1:2714836-2717589	mut_A	wt_R	OK	128.841	87.1478	-0.564057	-1.95464	0.00075	0.00173402	yes
	permease	vraE	SAOUHSC_03037	NC_007795.1:2807987-2810616	mut_A	wt_R	OK	10.1603	6.86217	-0.566203	-1.73836	0.00315	0.00644676	yes
	hypothetical protein	hypothetical protein	SAOUHSC_02143	NC_007795.1:2016424-2017453	mut_A	wt_R	OK	299.705	202.408	-0.566274	-2.33211	5e-05	0.00013743	yes
	hypothetical protein	hypothetical protein	SAOUHSC_02396	NC_007795.1:2215121-2215979	mut_A	wt_R	OK	470.148	317.38	-0.566904	-2.31374	5e-05	0.00013743	yes
	hypothetical protein	hypothetical protein	SAOUHSC_01349	NC_007795.1:1290719-1291016	mut_A	wt_R	OK	228.351	154.107	-0.567316	-2.11888	0.00045	0.0010885	yes
	hydrolase alpha/beta fold domain-containing protein	hydrolase alpha/beta fold domain-containing protein	SAOUHSC_01279	NC_007795.1:1236757-1237672	mut_A	wt_R	OK	129.2	87.1398	-0.568201	-2.30758	5e-05	0.00013743	yes
	molybdenum ABC transporter substrate-binding protein	modA	SAOUHSC_02549	NC_007795.1:2343694-2344477	mut_A	wt_R	OK	457.222	307.467	-0.572464	-2.35697	5e-05	0.00013743	yes
	transcriptional regulator	transcriptional regulator	SAOUHSC_02583	NC_007795.1:2375347-2376271	mut_A	wt_R	OK	994.89	668.863	-0.572826	-2.37204	5e-05	0.00013743	yes
	hypothetical protein	hypothetical protein	SAOUHSC_00280	NC_007795.1:295732-296131	mut_A	wt_R	OK	741.206	497.607	-0.574867	-2.35362	0.0001	0.000265946	yes
	hypothetical protein	hypothetical protein	SAOUHSC_00599	NC_007795.1:593788-594635	mut_A	wt_R	OK	41.2007	27.599	-0.578054	-1.55397	0.0086	0.0162738	yes
	hypothetical protein	hypothetical protein	SAOUHSC_02892	NC_007795.1:2664224-2664725	mut_A	wt_R	OK	83.6455	55.9612	-0.579859	-2.18341	0.0002	0.000510373	yes
	DNA polymerase IV	dinB	SAOUHSC_02111	NC_007795.1:1983129-1984170	mut_A	wt_R	OK	123.211	82.4042	-0.580343	-2.3543	5e-05	0.00013743	yes
	dihydrolipoamide dehydrogenase	lpdA	SAOUHSC_01614	NC_007795.1:1537914-1539336	mut_A	wt_R	OK	577.793	385.579	-0.583528	-2.41452	5e-05	0.00013743	yes
	ribonuclease HIII	rnhC	SAOUHSC_01095	NC_007795.1:1055513-1056452	mut_A	wt_R	OK	71.3502	47.6046	-0.583817	-2.32763	0.0001	0.000265946	yes
	hypothetical protein	hypothetical protein	SAOUHSC_02995	NC_007795.1:2769561-2770173	mut_A	wt_R	OK	53.4669	35.6494	-0.584767	-2.16935	5e-05	0.00013743	yes
	hypothetical protein	nupC	SAOUHSC_00501	NC_007795.1:501796-503011	mut_A	wt_R	OK	290.244	193.349	-0.586059	-2.40918	5e-05	0.00013743	yes
	ABC transporter ATP-binding protein	ecsA	SAOUHSC_01967	NC_007795.1:1870734-1872691	mut_A	wt_R	OK	216.855	144.437	-0.586291	-1.38586	0.01575	0.0284054	yes
	hypothetical protein	hypothetical protein	SAOUHSC_02908	NC_007795.1:2675396-2676263	mut_A	wt_R	OK	50.8234	33.8427	-0.586648	-2.26663	5e-05	0.00013743	yes
	histidine kinase	vraS	SAOUHSC_02099	NC_007795.1:1972961-1975322	mut_A	wt_R	OK	309.883	206.216	-0.587569	-1.78139	0.0023	0.00483177	yes
	hypothetical protein	hypothetical protein	SAOUHSC_00508	NC_007795.1:509573-510629	mut_A	wt_R	OK	554.863	368.998	-0.58852	-2.42094	5e-05	0.00013743	yes
	hypothetical protein	adsA	SAOUHSC_00025	NC_007795.1:31004-33323	mut_A	wt_R	OK	46.8628	31.1176	-0.590714	-2.40411	5e-05	0.00013743	yes
	hypothetical protein	mpfA	SAOUHSC_00711	NC_007795.1:695596-696946	mut_A	wt_R	OK	338.182	224.468	-0.59129	-2.43852	5e-05	0.00013743	yes
	hypothetical protein	hypothetical protein	SAOUHSC_00084	NC_007795.1:91162-91570	mut_A	wt_R	OK	58.4711	38.7793	-0.592436	-2.01986	0.00065	0.00151996	yes
	hypothetical protein	hypothetical protein	SAOUHSC_02727	NC_007795.1:2507554-2508124	mut_A	wt_R	OK	543.177	359.757	-0.594401	-2.44204	5e-05	0.00013743	yes
	hypothetical protein	hypothetical protein	SAOUHSC_01304	NC_007795.1:1251075-1251270	mut_A	wt_R	OK	385.732	255.392	-0.594887	-1.9848	0.00045	0.0010885	yes
	alkaline phosphatase synthesis transcriptional regulatory protein	phoP	SAOUHSC_01800	NC_007795.1:1698738-1701104	mut_A	wt_R	OK	313.19	206.641	-0.599915	-1.3156	0.0224	0.0390809	yes
	hypothetical protein	tcyP	SAOUHSC_00367	NC_007795.1:373164-374553	mut_A	wt_R	OK	1921.59	1266.53	-0.60142	-2.48356	5e-05	0.00013743	yes
	hypothetical protein	hypothetical protein	SAOUHSC_01859	NC_007795.1:1767628-1768486	mut_A	wt_R	OK	219.912	144.812	-0.602744	-2.46498	5e-05	0.00013743	yes
	hypothetical protein	hypothetical protein	SAOUHSC_00633	NC_007795.1:621142-623146	mut_A	wt_R	OK	298.183	196.127	-0.604405	-2.49226	5e-05	0.00013743	yes
	hypothetical protein	hypothetical protein	SAOUHSC_02650	NC_007795.1:2436750-2437380	mut_A	wt_R	OK	949.067	624.179	-0.60455	-2.48732	5e-05	0.00013743	yes
	phosphonate ABC transporter substrate-binding protein	phnD	SAOUHSC_00105	NC_007795.1:109107-110064	mut_A	wt_R	OK	11.9908	7.88585	-0.604583	-1.92069	0.00105	0.0023589	yes
	arginine/ornithine antiporter	arcD	SAOUHSC_02967	NC_007795.1:2727711-2729142	mut_A	wt_R	OK	90.9532	59.806	-0.604834	-2.46668	5e-05	0.00013743	yes
	2,3-bisphosphoglycerate-dependent phosphoglycerate mutase	gpmA	SAOUHSC_02703	NC_007795.1:2484751-2485438	mut_A	wt_R	OK	2201.17	1439.85	-0.612353	-2.5218	0.0001	0.000265946	yes
	hypothetical protein	hypothetical protein	SAOUHSC_01256	NC_007795.1:1209469-1212725	mut_A	wt_R	OK	135.45	88.3543	-0.616393	-1.65669	0.003	0.00617057	yes
	hypothetical protein	hypothetical protein	SAOUHSC_00922	NC_007795.1:893396-893768	mut_A	wt_R	OK	35.2933	23.0057	-0.617399	-1.81343	0.00205	0.00437002	yes
	hypothetical protein	hypothetical protein	SAOUHSC_02913	NC_007795.1:2679766-2680430	mut_A	wt_R	OK	67.6561	43.973	-0.621603	-2.34818	5e-05	0.00013743	yes
	hypothetical protein	hypothetical protein	SAOUHSC_02845	NC_007795.1:2619737-2620082	mut_A	wt_R	OK	821.478	533.415	-0.622965	-2.5342	5e-05	0.00013743	yes
	methionine sulfoxide reductase A	msrA3	SAOUHSC_02996	NC_007795.1:2770251-2770728	mut_A	wt_R	OK	17.254	11.2015	-0.623243	-1.68749	0.0042	0.00839318	yes
	hypothetical protein	hypothetical protein	SAOUHSC_00976	NC_007795.1:949715-950579	mut_A	wt_R	OK	15.3432	9.95458	-0.624172	-2.02714	0.00025	0.000630123	yes
	Trehalose operon repressor	treR	SAOUHSC_00439	NC_007795.1:443299-444028	mut_A	wt_R	OK	480.996	311.309	-0.627679	-2.54085	5e-05	0.00013743	yes
	hypothetical protein	hypothetical protein	SAOUHSC_00270	NC_007795.1:290123-290807	mut_A	wt_R	OK	91.3413	59.1161	-0.627717	-2.44886	5e-05	0.00013743	yes
	protein export protein PrsA	prsA	SAOUHSC_01972	NC_007795.1:1875248-1876211	mut_A	wt_R	OK	1055.15	680.246	-0.633317	-2.61609	5e-05	0.00013743	yes
		saeS	SAOUHSC_00714	NC_007795.1:699193-701383	mut_A	wt_R	OK	1142.87	736.38	-0.634144	-1.82973	0.0017	0.00366842	yes
	cap5L protein/glycosyltransferase	capL	SAOUHSC_00125	NC_007795.1:130861-132067	mut_A	wt_R	OK	31.9509	20.5471	-0.636922	-2.44638	0.0001	0.000265946	yes
	2-deoxyribose-5-phosphate aldolase	deoC2	SAOUHSC_02379	NC_007795.1:2201187-2201850	mut_A	wt_R	OK	944.92	607.077	-0.638312	-2.63096	5e-05	0.00013743	yes
	extracellular matrix and plasma binding protein	emp	SAOUHSC_00816	NC_007795.1:797865-798888	mut_A	wt_R	OK	17.5372	11.2589	-0.639343	-2.21842	0.0002	0.000510373	yes
	hypothetical protein	putA	SAOUHSC_01884	NC_007795.1:1797487-1798489	mut_A	wt_R	OK	320.689	205.822	-0.639779	-2.59245	5e-05	0.00013743	yes
	hypothetical protein	hypothetical protein	SAOUHSC_01971	NC_007795.1:1874486-1875044	mut_A	wt_R	OK	11.8283	7.5907	-0.639939	-1.66146	0.0038	0.00766858	yes
	monovalent cation/H+ antiporter subunit D	mnhD2	SAOUHSC_00628	NC_007795.1:614928-619570	mut_A	wt_R	OK	34.845	22.3549	-0.64036	-1.4639	0.01225	0.0226069	yes
	hypothetical protein	hypothetical protein	SAOUHSC_01463	NC_007795.1:1419482-1420389	mut_A	wt_R	OK	841.974	539.985	-0.640857	-2.03802	0.0006	0.00141244	yes
	RNA polymerase sigma factor SigB	sigB	SAOUHSC_02298	NC_007795.1:2131928-2133481	mut_A	wt_R	OK	532.967	341.494	-0.642188	-2.22854	0.0001	0.000265946	yes
	hypothetical protein	hypothetical protein	SAOUHSC_02393	NC_007795.1:2212899-2214036	mut_A	wt_R	OK	90.1269	57.6563	-0.64448	-2.59127	5e-05	0.00013743	yes
	hypothetical protein	hypothetical protein	SAOUHSC_00621	NC_007795.1:612622-613516	mut_A	wt_R	OK	40.8536	26.1046	-0.646161	-2.44521	5e-05	0.00013743	yes
	virulence factor regulator protein	rot	SAOUHSC_01879	NC_007795.1:1794446-1794848	mut_A	wt_R	OK	1186.04	756.195	-0.649318	-2.67711	5e-05	0.00013743	yes
	BCCT family osmoprotectant transporter	opuD2	SAOUHSC_02444	NC_007795.1:2267631-2269194	mut_A	wt_R	OK	9.52316	6.06528	-0.650865	-2.19946	0.0001	0.000265946	yes
	oligopeptide ABC transporter permease	opp-4B	SAOUHSC_00931	NC_007795.1:902677-904613	mut_A	wt_R	OK	11.4891	7.30772	-0.652775	-1.79861	0.00175	0.00376311	yes
	hypothetical protein	hypothetical protein	SAOUHSC_00602	NC_007795.1:594658-595285	mut_A	wt_R	OK	35.5185	22.5375	-0.656243	-2.3027	5e-05	0.00013743	yes
	hypothetical protein	yjbI	SAOUHSC_00939	NC_007795.1:912568-912886	mut_A	wt_R	OK	513.047	324.793	-0.659571	-2.64879	5e-05	0.00013743	yes
	hypothetical protein	sfnaC	SAOUHSC_02433	NC_007795.1:2257888-2258959	mut_A	wt_R	OK	57.7768	36.4572	-0.664285	-2.63092	5e-05	0.00013743	yes
	hypothetical protein	hypothetical protein	SAOUHSC_02827	NC_007795.1:2605735-2606020	mut_A	wt_R	OK	732.822	461.59	-0.666849	-2.67571	5e-05	0.00013743	yes
	response regulator	saeR	SAOUHSC_00715	NC_007795.1:699193-701383	mut_A	wt_R	OK	1471.9	926.126	-0.668403	-1.6609	0.00405	0.00810659	yes
	hypothetical protein	hypothetical protein	SAOUHSC_01649	NC_007795.1:1560341-1563921	mut_A	wt_R	OK	386.101	242.824	-0.669064	-1.52404	0.01005	0.0188437	yes
	hypothetical protein	hypothetical protein	SAOUHSC_01508	NC_007795.1:1459226-1460141	mut_A	wt_R	OK	73.8166	46.3934	-0.670026	-2.66201	5e-05	0.00013743	yes
	isocitrate dehydrogenase	citC	SAOUHSC_01801	NC_007795.1:1701493-1702762	mut_A	wt_R	OK	462.002	289.82	-0.672744	-2.7692	5e-05	0.00013743	yes
	pyruvate formate-lyase 1 activating enzyme	pflA	SAOUHSC_00188	NC_007795.1:208179-209233	mut_A	wt_R	OK	10483.3	6573.27	-0.673411	-2.75973	5e-05	0.00013743	yes
	dihydropteroate synthase	folP	SAOUHSC_00489	NC_007795.1:487921-489541	mut_A	wt_R	OK	117.437	73.5576	-0.674936	-1.58768	0.00675	0.0130338	yes
	hypothetical protein	hypothetical protein	SAOUHSC_00672	NC_007795.1:660689-661334	mut_A	wt_R	OK	233.151	146.016	-0.675138	-2.74907	5e-05	0.00013743	yes
	hypothetical protein	hypothetical protein	SAOUHSC_01464	NC_007795.1:1419482-1420389	mut_A	wt_R	OK	1207.65	756.045	-0.675654	-1.69634	0.00335	0.006839	yes
	pyrimidine-nucleoside phosphorylase	pdp	SAOUHSC_02377	NC_007795.1:2199607-2201021	mut_A	wt_R	OK	709.67	443.02	-0.679776	-2.80944	5e-05	0.00013743	yes
	hypothetical protein	hypothetical protein	SAOUHSC_01296	NC_007795.1:1248716-1249301	mut_A	wt_R	OK	6.58423	4.10713	-0.680885	-1.49826	0.0117	0.0217059	yes
	excinuclease ABC subunit B	uvrB2	SAOUHSC_00779	NC_007795.1:758679-759654	mut_A	wt_R	OK	527.088	327.831	-0.685092	-2.83035	5e-05	0.00013743	yes
	teichoic acid biosynthesis protein TagB	tarL	SAOUHSC_00222	NC_007795.1:241835-243377	mut_A	wt_R	OK	111.98	69.6414	-0.685226	-2.7936	5e-05	0.00013743	yes
	HTH-type transcriptional regulator SarV	sarV	SAOUHSC_02532	NC_007795.1:2335004-2335355	mut_A	wt_R	OK	283.472	176.195	-0.686038	-2.69238	5e-05	0.00013743	yes
	histidine kinase	phoR	SAOUHSC_01799	NC_007795.1:1698738-1701104	mut_A	wt_R	OK	282.199	175.2	-0.687714	-2.38934	5e-05	0.00013743	yes
	teichoic acid biosynthesis protein TagB	tagB	SAOUHSC_00643	NC_007795.1:631790-633952	mut_A	wt_R	OK	88.4507	54.817	-0.69025	-1.57413	0.00725	0.013901	yes
	hypothetical protein	hypothetical protein	SAOUHSC_00598	NC_007795.1:593182-593752	mut_A	wt_R	OK	14.9193	9.16816	-0.702476	-1.96038	0.0016	0.00346174	yes
	lipoprotein SirC	sirC	SAOUHSC_00071	NC_007795.1:76520-77435	mut_A	wt_R	OK	40.4676	24.8174	-0.705416	-2.67613	5e-05	0.00013743	yes
	hypothetical protein	hypothetical protein	SAOUHSC_03047	NC_007795.1:2814202-2814598	mut_A	wt_R	OK	253.635	154.604	-0.714181	-2.84126	5e-05	0.00013743	yes
	hypothetical protein	hypothetical protein	SAOUHSC_02775	NC_007795.1:2552611-2553031	mut_A	wt_R	OK	112.907	68.8169	-0.714299	-2.68445	5e-05	0.00013743	yes
	cntM	cntM	SAOUHSC_02768	NC_007795.1:2544597-2545812	mut_A	wt_R	OK	7.55563	4.60333	-0.714874	-2.14011	0.00025	0.000630123	yes
	hypothetical protein	hypothetical protein	SAOUHSC_02797	NC_007795.1:2568217-2569625	mut_A	wt_R	OK	40.0775	24.4146	-0.71505	-2.77206	5e-05	0.00013743	yes
	hypothetical protein	bglR	SAOUHSC_00234	NC_007795.1:255366-256071	mut_A	wt_R	OK	103.564	63.0015	-0.717065	-2.84291	5e-05	0.00013743	yes
	hypothetical protein	bioX	SAOUHSC_02711	NC_007795.1:2492703-2493171	mut_A	wt_R	OK	9.04618	5.48533	-0.72173	-1.55652	0.0095	0.0178943	yes
	hypothetical protein	nrdG	SAOUHSC_02941	NC_007795.1:2705479-2707863	mut_A	wt_R	OK	337.637	204.462	-0.72364	-1.44816	0.0129	0.0236468	yes
	hypothetical protein	hypothetical protein	SAOUHSC_01134	NC_007795.1:1087342-1087531	mut_A	wt_R	OK	62.7518	37.9773	-0.724521	-1.36718	0.02015	0.0355079	yes
	alkyl hydroperoxide reductase subunit C	ahpC	SAOUHSC_00365	NC_007795.1:371267-371837	mut_A	wt_R	OK	7823.45	4733.4	-0.724927	-2.99491	5e-05	0.00013743	yes
	hypothetical protein	hypothetical protein	SAOUHSC_01798	NC_007795.1:1696752-1698240	mut_A	wt_R	OK	22.0974	13.3365	-0.728491	-2.72954	5e-05	0.00013743	yes
	hypothetical protein	hypothetical protein	SAOUHSC_00139	NC_007795.1:144156-145188	mut_A	wt_R	OK	419.912	253.307	-0.729197	-2.97494	5e-05	0.00013743	yes
	myosin-cross-reactive antigen	myosin-cross-reactive antigen	SAOUHSC_00061	NC_007795.1:66251-68027	mut_A	wt_R	OK	33.1365	19.9673	-0.730784	-2.89067	5e-05	0.00013743	yes
	lipoyltransferase and lipoate-protein ligase	lplA1	SAOUHSC_00963	NC_007795.1:940007-940994	mut_A	wt_R	OK	325.377	196.009	-0.731191	-3.01309	5e-05	0.00013743	yes
	PTS system glucose-specific transporter subunit IIBC	glcC	SAOUHSC_00209	NC_007795.1:229501-231140	mut_A	wt_R	OK	90.9995	54.7864	-0.73204	-2.96776	5e-05	0.00013743	yes
	hypothetical protein	sbcD	SAOUHSC_01341	NC_007795.1:1279830-1280952	mut_A	wt_R	OK	70.651	42.4644	-0.734457	-2.94451	5e-05	0.00013743	yes
	hypothetical protein	ptpB	SAOUHSC_02356	NC_007795.1:2178209-2179723	mut_A	wt_R	OK	101.253	60.8546	-0.734528	-1.31816	0.0228	0.0396943	yes
	MutS domain-containing protein	MutS domain-containing protein	SAOUHSC_02276	NC_007795.1:2107023-2108634	mut_A	wt_R	OK	31.7785	19.0979	-0.73464	-2.8821	5e-05	0.00013743	yes
	hypothetical protein	hypothetical protein	SAOUHSC_00042	NC_007795.1:44595-46360	mut_A	wt_R	OK	26.7754	16.0695	-0.736581	-2.57035	0.0001	0.000265946	yes
	hypothetical protein	hypothetical protein	SAOUHSC_02781	NC_007795.1:2555932-2556124	mut_A	wt_R	OK	21887	13112.7	-0.739112	-2.99904	5e-05	0.00013743	yes
	bifunctional biotin operon repressor/biotin--[acetyl-CoA-carboxylase] synthetase BirA	birA	SAOUHSC_01473	NC_007795.1:1430640-1432801	mut_A	wt_R	OK	169.116	101.276	-0.739721	-1.73912	0.00265	0.0055199	yes
	gluconate operon transcriptional repressor	gntR	SAOUHSC_02809	NC_007795.1:2587958-2588639	mut_A	wt_R	OK	561.174	335.886	-0.740475	-2.9748	5e-05	0.00013743	yes
	Multidrug efflux pump SdrM	sdrM	SAOUHSC_02420	NC_007795.1:2248362-2249706	mut_A	wt_R	OK	189.628	113.227	-0.743955	-3.05948	5e-05	0.00013743	yes
	hypothetical protein	hypothetical protein	SAOUHSC_01511	NC_007795.1:1460155-1461245	mut_A	wt_R	OK	23.0061	13.7305	-0.744637	-2.52059	5e-05	0.00013743	yes
	arginine repressor	argR	SAOUHSC_01617	NC_007795.1:1541181-1541634	mut_A	wt_R	OK	406.966	241.692	-0.751739	-3.04792	5e-05	0.00013743	yes
	16S Ribosomal RNA	rrsE	SAOUHSC_R0004	NC_007795.1:2126399-2127954	mut_A	wt_R	OK	3.56432	2.11223	-0.754856	-1.94183	0.001	0.00225275	yes
	hypothetical protein	hypothetical protein	SAOUHSC_02471	NC_007795.1:2293917-2295324	mut_A	wt_R	OK	123.467	73.1449	-0.755301	-3.01253	5e-05	0.00013743	yes
	hypothetical protein	hypothetical protein	SAOUHSC_02008	NC_007795.1:1917423-1918260	mut_A	wt_R	OK	129.138	76.4356	-0.7566	-3.02797	5e-05	0.00013743	yes
	acetoin reductase	butA	SAOUHSC_00086	NC_007795.1:92457-93234	mut_A	wt_R	OK	1375.03	813.666	-0.756958	-3.07038	5e-05	0.00013743	yes
	hypothetical protein	hypothetical protein	SAOUHSC_01860	NC_007795.1:1768585-1768897	mut_A	wt_R	OK	726.291	429.359	-0.758365	-3.08066	5e-05	0.00013743	yes
	hypothetical protein	hypothetical protein	SAOUHSC_01830	NC_007795.1:1735394-1736138	mut_A	wt_R	OK	77.8376	46.0048	-0.758684	-2.95428	5e-05	0.00013743	yes
	hypothetical protein	hypothetical protein	SAOUHSC_00696	NC_007795.1:681029-681938	mut_A	wt_R	OK	183.807	108.62	-0.75891	-3.09842	5e-05	0.00013743	yes
	teichoic acid biosynthesis protein	tagA	SAOUHSC_00640	NC_007795.1:628913-629678	mut_A	wt_R	OK	81.9318	48.4058	-0.759243	-2.98807	5e-05	0.00013743	yes
	hypothetical protein	hypothetical protein	SAOUHSC_00913	NC_007795.1:885303-886173	mut_A	wt_R	OK	5.0355	2.97029	-0.76153	-1.8153	0.00195	0.00417493	yes
	N-acetylmuramoyl-L-alanine amidase	N-acetylmuramoyl-L-alanine amidase	SAOUHSC_02979	NC_007795.1:2744268-2746128	mut_A	wt_R	OK	931.268	549.116	-0.762085	-3.15194	5e-05	0.00013743	yes
	hypothetical protein	iruO	SAOUHSC_02654	NC_007795.1:2439886-2440921	mut_A	wt_R	OK	53.7352	31.6447	-0.763904	-2.99838	5e-05	0.00013743	yes
	hypothetical protein	acuA	SAOUHSC_01847	NC_007795.1:1754421-1755054	mut_A	wt_R	OK	170.394	100.321	-0.76425	-3.06902	5e-05	0.00013743	yes
	hypothetical protein	hypothetical protein	SAOUHSC_01966	NC_007795.1:1870734-1872691	mut_A	wt_R	OK	242.34	142.387	-0.767222	-2.56809	5e-05	0.00013743	yes
	hypothetical protein	hypothetical protein	SAOUHSC_00810	NC_007795.1:791532-792054	mut_A	wt_R	OK	9.57105	5.61409	-0.769624	-1.77585	0.00295	0.00608809	yes
	clumping factor	clfA	SAOUHSC_00812	NC_007795.1:792985-795769	mut_A	wt_R	OK	179.72	105.414	-0.769688	-3.17436	5e-05	0.00013743	yes
	hypothetical protein	hypothetical protein	SAOUHSC_01376	NC_007795.1:1321113-1321587	mut_A	wt_R	OK	71.4447	41.775	-0.774189	-2.80536	5e-05	0.00013743	yes
	phosphatidate cytidylyltransferase	cdsA	SAOUHSC_01238	NC_007795.1:1185232-1186015	mut_A	wt_R	OK	153.663	89.7839	-0.775237	-3.14149	5e-05	0.00013743	yes
	RGD-containing lipoprotein	RGD-containing lipoprotein	SAOUHSC_00170	NC_007795.1:184614-186390	mut_A	wt_R	OK	26.174	15.2896	-0.77559	-3.01463	5e-05	0.00013743	yes
	hypothetical protein	ssuC	SAOUHSC_00138	NC_007795.1:142411-144144	mut_A	wt_R	OK	298.948	174.456	-0.777033	-2.24987	0.0001	0.000265946	yes
	methionine aminopeptidase	map	SAOUHSC_02102	NC_007795.1:1975939-1976698	mut_A	wt_R	OK	417.465	243.286	-0.779005	-3.20823	5e-05	0.00013743	yes
	hypothetical protein	hypothetical protein	SAOUHSC_01113	NC_007795.1:1072307-1072814	mut_A	wt_R	OK	145.52	84.6779	-0.781155	-2.98868	5e-05	0.00013743	yes
	DNA-binding response regulator	arlR	SAOUHSC_01420	NC_007795.1:1360280-1362292	mut_A	wt_R	OK	690.191	400.855	-0.783915	-1.927	0.0005	0.00119766	yes
	hypothetical protein	hypothetical protein	SAOUHSC_00697	NC_007795.1:681972-682260	mut_A	wt_R	OK	75.1285	43.6145	-0.784553	-2.33182	5e-05	0.00013743	yes
	dihydroorotase	pyrC	SAOUHSC_01168	NC_007795.1:1116580-1117855	mut_A	wt_R	OK	279.838	162.217	-0.786665	-2.79066	5e-05	0.00013743	yes
	alkyl hydroperoxide reductase subunit F	ahpF	SAOUHSC_00364	NC_007795.1:369728-371252	mut_A	wt_R	OK	6207.64	3595.38	-0.787901	-3.24646	5e-05	0.00013743	yes
	hypothetical protein	mepA	SAOUHSC_00315	NC_007795.1:329363-330719	mut_A	wt_R	OK	35.0472	20.2829	-0.789034	-3.06757	5e-05	0.00013743	yes
	bacteriophage L54a single-stranded DNA binding protein	ssbB	SAOUHSC_02334	NC_007795.1:2163705-2164101	mut_A	wt_R	OK	75.3873	43.5546	-0.791496	-2.75684	5e-05	0.00013743	yes
	sodium-dependent transporter	sdcS	SAOUHSC_02137	NC_007795.1:2009727-2011290	mut_A	wt_R	OK	36.9902	21.3668	-0.791772	-3.12138	5e-05	0.00013743	yes
	hypothetical protein	csbB	SAOUHSC_00713	NC_007795.1:698138-699122	mut_A	wt_R	OK	215.898	124.539	-0.793748	-3.24007	5e-05	0.00013743	yes
	hypothetical protein	hypothetical protein	SAOUHSC_02001	NC_007795.1:1910891-1911935	mut_A	wt_R	OK	637.454	367.518	-0.794504	-3.26572	5e-05	0.00013743	yes
	hypothetical protein	hypothetical protein	SAOUHSC_03017	NC_007795.1:2790643-2791141	mut_A	wt_R	OK	18.0792	10.4086	-0.796555	-2.17491	0.0005	0.00119766	yes
	DNA polymerase III subunit delta'	holB	SAOUHSC_00454	NC_007795.1:457343-458183	mut_A	wt_R	OK	82.9905	47.7384	-0.797797	-3.16643	5e-05	0.00013743	yes
	hypothetical protein	oatA	SAOUHSC_02885	NC_007795.1:2657596-2659408	mut_A	wt_R	OK	390.704	224.331	-0.800448	-3.30213	5e-05	0.00013743	yes
	hypothetical protein	nagD	SAOUHSC_00865	NC_007795.1:831489-832703	mut_A	wt_R	OK	323.343	185.532	-0.801402	-2.87801	5e-05	0.00013743	yes
		comFA	SAOUHSC_00765	NC_007795.1:747287-748893	mut_A	wt_R	OK	5.40992	3.1039	-0.801525	-1.70583	0.00395	0.00793873	yes
	hypothetical protein	hypothetical protein	SAOUHSC_00431	NC_007795.1:430254-432152	mut_A	wt_R	OK	159.838	91.2587	-0.808575	-2.62736	5e-05	0.00013743	yes
	hypothetical protein	hypothetical protein	SAOUHSC_02464	NC_007795.1:2287359-2288214	mut_A	wt_R	OK	222.746	127.123	-0.809176	-3.285	5e-05	0.00013743	yes
	aspartyl/glutamyl-tRNA amidotransferase subunit C	gatC	SAOUHSC_02118	NC_007795.1:1991203-1991506	mut_A	wt_R	OK	178.994	102.147	-0.809271	-2.95125	5e-05	0.00013743	yes
	hypothetical protein	hypothetical protein	SAOUHSC_1307a	NC_007795.1:1253702-1253900	mut_A	wt_R	OK	58.8179	33.5546	-0.809746	-1.56115	0.01215	0.0224392	yes
	dipeptidase PepV	dipeptidase PepV	SAOUHSC_01868	NC_007795.1:1774724-1776134	mut_A	wt_R	OK	341.699	194.79	-0.810807	-3.3392	5e-05	0.00013743	yes
	hypothetical protein	rbsR	SAOUHSC_00242	NC_007795.1:262381-263380	mut_A	wt_R	OK	30.7607	17.4827	-0.815163	-3.01618	5e-05	0.00013743	yes
	ribulokinase	araB	SAOUHSC_00534	NC_007795.1:538631-540269	mut_A	wt_R	OK	47.3229	26.7724	-0.821792	-3.25445	5e-05	0.00013743	yes
	hypothetical protein	hypothetical protein	SAOUHSC_02376	NC_007795.1:2199243-2199594	mut_A	wt_R	OK	1774.11	1002.74	-0.823142	-3.38064	5e-05	0.00013743	yes
	ATP-dependent Clp protease ATP-binding subunit ClpC	clpL	SAOUHSC_02862	NC_007795.1:2633833-2635939	mut_A	wt_R	OK	149.435	84.2789	-0.826272	-3.3994	5e-05	0.00013743	yes
	hypothetical protein	gcvH-L	SAOUHSC_00305	NC_007795.1:320075-320408	mut_A	wt_R	OK	76.1623	42.9191	-0.827457	-2.70737	5e-05	0.00013743	yes
	hypothetical protein	tenA	SAOUHSC_02331	NC_007795.1:2159948-2162236	mut_A	wt_R	OK	69.136	38.9079	-0.829372	-1.37537	0.0199	0.0351176	yes
	hypothetical protein	hypothetical protein	SAOUHSC_00272	NC_007795.1:291700-291919	mut_A	wt_R	OK	233.107	131.153	-0.82974	-2.70206	5e-05	0.00013743	yes
	hypothetical protein	fadD	SAOUHSC_00197	NC_007795.1:217906-219118	mut_A	wt_R	OK	9.86031	5.54682	-0.829972	-2.62124	5e-05	0.00013743	yes
	hypothetical protein	hypothetical protein	SAOUHSC_02726	NC_007795.1:2506881-2507355	mut_A	wt_R	OK	15.8895	8.9344	-0.830632	-2.12782	0.00035	0.000861862	yes
	hyaluronate lyase	hysA	SAOUHSC_02463	NC_007795.1:2284712-2287300	mut_A	wt_R	OK	56.0332	31.479	-0.831891	-3.36979	5e-05	0.00013743	yes
	cold shock protein	cspB	SAOUHSC_03045	NC_007795.1:2813019-2813247	mut_A	wt_R	OK	4808.41	2700.14	-0.832523	-3.37167	5e-05	0.00013743	yes
	malate:quinone oxidoreductase	mqo	SAOUHSC_02647	NC_007795.1:2431150-2432629	mut_A	wt_R	OK	401.833	225.533	-0.83326	-3.44172	5e-05	0.00013743	yes
	potassium-transporting ATPase subunit A	kdpA	SAOUHSC_02312	NC_007795.1:2142497-2144174	mut_A	wt_R	OK	6.38584	3.58305	-0.833686	-2.60713	5e-05	0.00013743	yes
	transglycosylase domain-containing protein	sgtA	SAOUHSC_01840	NC_007795.1:1746310-1747288	mut_A	wt_R	OK	46.2909	25.9718	-0.83378	-3.18208	5e-05	0.00013743	yes
	hypothetical protein	isdD	SAOUHSC_01084	NC_007795.1:1045628-1047388	mut_A	wt_R	OK	16.0519	9.003	-0.834262	-2.23367	0.0001	0.000265946	yes
	LysR family transcriptional regulator	gltC	SAOUHSC_00434	NC_007795.1:432266-433151	mut_A	wt_R	OK	16.4003	9.19698	-0.83449	-2.69815	5e-05	0.00013743	yes
	hypothetical protein	isdC	SAOUHSC_01082	NC_007795.1:1045628-1047388	mut_A	wt_R	OK	20.4195	11.4356	-0.836414	-1.8575	0.0013	0.00286816	yes
	hypothetical protein	hypothetical protein	SAOUHSC_01926	NC_007795.1:1831475-1831859	mut_A	wt_R	OK	158.458	88.4075	-0.841856	-3.18613	5e-05	0.00013743	yes
	hypothetical protein	hypothetical protein	SAOUHSC_02144	NC_007795.1:2017722-2018124	mut_A	wt_R	OK	124.801	69.6079	-0.842308	-3.15553	5e-05	0.00013743	yes
	hypothetical protein	hypothetical protein	SAOUHSC_02596	NC_007795.1:2386156-2386687	mut_A	wt_R	OK	35.4462	19.6785	-0.849015	-2.79294	5e-05	0.00013743	yes
	L-lactate dehydrogenase	ldh2	SAOUHSC_02922	NC_007795.1:2686345-2687305	mut_A	wt_R	OK	1009.82	560.18	-0.850139	-3.49872	5e-05	0.00013743	yes
	proline dipeptidase	pepQ2	SAOUHSC_01626	NC_007795.1:1548203-1549265	mut_A	wt_R	OK	541.766	299.668	-0.854307	-3.52904	5e-05	0.00013743	yes
	hypothetical protein	hypothetical protein	SAOUHSC_00408	NC_007795.1:409738-410053	mut_A	wt_R	OK	253.31	139.951	-0.85598	-3.27495	5e-05	0.00013743	yes
	hypothetical protein	hypothetical protein	SAOUHSC_00825	NC_007795.1:803999-804436	mut_A	wt_R	OK	208.871	115.391	-0.856085	-1.90117	0.0019	0.00407498	yes
	hypothetical protein	sirTM	SAOUHSC_00307	NC_007795.1:320408-323143	mut_A	wt_R	OK	39.375	21.7229	-0.858064	-1.63297	0.0052	0.0102747	yes
	nucleoside diphosphate kinase	ndk	SAOUHSC_01485	NC_007795.1:1442370-1442802	mut_A	wt_R	OK	562.019	309.57	-0.860354	-3.49552	5e-05	0.00013743	yes
	phosphopentomutase	deoB	SAOUHSC_00101	NC_007795.1:105197-106376	mut_A	wt_R	OK	8832.23	4853.8	-0.863663	-3.53974	5e-05	0.00013743	yes
	oligoendopeptidase F	pepF	SAOUHSC_00937	NC_007795.1:909471-911280	mut_A	wt_R	OK	133.521	73.3333	-0.864528	-3.54459	5e-05	0.00013743	yes
	hypothetical protein	argR3	SAOUHSC_02970	NC_007795.1:2731857-2732307	mut_A	wt_R	OK	262.885	143.657	-0.871808	-3.47933	5e-05	0.00013743	yes
	peptide ABC transporter permease	cntB	SAOUHSC_02766	NC_007795.1:2539488-2542844	mut_A	wt_R	OK	32.6084	17.8033	-0.873101	-2.08804	0.00045	0.0010885	yes
	hypothetical protein	fmhC	SAOUHSC_01220	NC_007795.1:1170354-1171599	mut_A	wt_R	OK	28.3659	15.4588	-0.875733	-3.29367	5e-05	0.00013743	yes
	response regulator receiver domain-containing protein	hptR	SAOUHSC_00184	NC_007795.1:202047-205320	mut_A	wt_R	OK	133.192	72.4591	-0.878266	-2.21038	0.00025	0.000630123	yes
	peptidase T	peptidase T	SAOUHSC_01606	NC_007795.1:1531152-1532286	mut_A	wt_R	OK	324.738	176.514	-0.879494	-3.60647	5e-05	0.00013743	yes
	hypothetical protein	hypothetical protein	SAOUHSC_00146	NC_007795.1:157204-157684	mut_A	wt_R	OK	5045.5	2738.73	-0.881491	-3.59297	5e-05	0.00013743	yes
	immunoglobulin G-binding protein Sbi	sbi	SAOUHSC_02706	NC_007795.1:2487382-2488693	mut_A	wt_R	OK	439.12	238.135	-0.882835	-3.6403	5e-05	0.00013743	yes
	hypothetical protein	hypothetical protein	SAOUHSC_00271	NC_007795.1:290953-291565	mut_A	wt_R	OK	65.5888	35.5161	-0.884977	-3.30903	5e-05	0.00013743	yes
	hypothetical protein	hypothetical protein	SAOUHSC_01292	NC_007795.1:1247489-1247675	mut_A	wt_R	OK	53.7639	29.1077	-0.885238	-1.49973	0.0121	0.0223636	yes
	hypothetical protein	hypothetical protein	SAOUHSC_02009	NC_007795.1:1918268-1919786	mut_A	wt_R	OK	86.0501	46.5725	-0.885698	-3.6044	5e-05	0.00013743	yes
	histidine ammonia-lyase	hutH	SAOUHSC_00008	NC_007795.1:10892-12407	mut_A	wt_R	OK	67.0104	36.1763	-0.889339	-3.58258	5e-05	0.00013743	yes
	30S ribosomal protein S1	rpsA	SAOUHSC_01493	NC_007795.1:1448593-1449769	mut_A	wt_R	OK	3883.19	2094.87	-0.890382	-3.67399	5e-05	0.00013743	yes
	2-succinylbenzoate-CoA ligase	menE	SAOUHSC_01916	NC_007795.1:1824271-1825750	mut_A	wt_R	OK	82.7153	44.2704	-0.901812	-3.6566	5e-05	0.00013743	yes
	lipoprotein SirB	sirB	SAOUHSC_00072	NC_007795.1:77515-78511	mut_A	wt_R	OK	26.1406	13.9831	-0.902614	-3.24993	5e-05	0.00013743	yes
	hypothetical protein	hypothetical protein	SAOUHSC_00415	NC_007795.1:418466-418883	mut_A	wt_R	OK	17.9073	9.57577	-0.903088	-2.23632	0.0002	0.000510373	yes
	hypothetical protein	hypothetical protein	SAOUHSC_00823	NC_007795.1:803181-803370	mut_A	wt_R	OK	442.314	236.156	-0.90533	-2.94673	5e-05	0.00013743	yes
	capsular polysaccharide biosynthesis protein Cap5C	cap1C	SAOUHSC_02998	NC_007795.1:2771465-2772922	mut_A	wt_R	OK	17.9892	9.57611	-0.909617	-2.33006	0.00015	0.000389241	yes
[truncated: 355 more rows]

## Sheet: Up_GO
gene			UNIPROTID	GOBIO
SAOUHSC_02416		hypothetical protein	Q2FW87	0
SAOUHSC_01504	ferredoxin	fer	Q2FYE8	0
[truncated: 709 more rows]

## Sheet: Down_Go
gene			UNIPROTID	GOBIO
[truncated: 695 more rows]

[truncated: 1 more sheets: GraphV2]
